# Supplementary material for: Metabolic response strategies of spring wheat under osmotic stress
Source: Front Plant Sci. 2026 Feb 10;17:1766233. doi: 10.3389/fpls.2026.1766233 (PMC12929553; doi:10.3389/fpls.2026.1766233)
Supplement: Supplementary file 2 [file Supplementaryfile2.xlsx]

## Sheet: BCL vs NCL
Index	Q1 (Da)	Q3 (Da)	Molecular weight (Da)	Formula	Ionization model	Compounds	Class I	Class II	CAS	Level	NCL-1	NCL-2	NCL-3	BCL-1	BCL-2	BCL-3	cpd_ID	kegg_map	FC	LOG2FC	pvalue	VIP	BH-FDR
pme2244	190.09	118.07	189.079	C11H11NO2	[M+H]+	3-Indolepropionic acid	Alkaloids	Plumerane	830-96-6	2	2242.58	2242.58	24109.8	24295.3	2242.58	2242.58	C22236	-	1.00649	0.00933002	0.99552	0.0106572	1
pme2292	89.11	72.08	88.1	C4H12N2	[M+H]+	Putrescine	Alkaloids	Alkaloids	110-60-1	3	554172	498628	381306	449958	490367	489187	C00134	ko00330,ko00470,ko00480,ko00960,ko01100,ko01110,ko02010	0.996798	-0.00462756	0.978198	0.0142103	1
MWSmce461	102.05	56.05	101.048	C4H7NO2	[M+H]+	L-Azetidine-2-carboxylic acid*	Alkaloids	Alkaloids	2133-34-8	3	829351	707727	497117	802877	601153	638880	C08267	-	1.00428	0.00616754	0.981077	0.0172351	1
pmb0064	374.11	198.08	373.101	C15H19NO10	[M+H]+	DIMBOA glucoside	Alkaloids	Alkaloids	18607-79-9	3	450033	384375	382828	358262	427094	427919	C04831	ko00402,ko00999,ko01100,ko01110	0.996746	-0.00470239	0.969056	0.0303296	1
mws0102	160.04	116.05	161.048	C9H7NO2	[M-H]-	Indole-5-carboxylic acid*	Alkaloids	Plumerane	1670-81-1	3	22464.2	23246.5	32122.8	32196.6	24559.3	22134.4	-	-	1.01358	0.0194587	0.939122	0.0537274	0.991713
pmp000626	261.16	243.15	260.152	C15H20N2O2	[M+H]+	Baptifoline	Alkaloids	Quinorisidine alkaloids	732-50-3	3	53155	45652	55038.1	48777	46276.6	60659.9	C10755	-	1.01214	0.0174157	0.911829	0.0568093	0.972467
pmf0323	177.1	118.07	176.095	C10H12N2O	[M+H]+	Cotinine; (S)-1-Methyl-5-(3-pyridinyl)-2-pyrrolidinone	Alkaloids	Pyridine alkaloids	486-56-6	2	153346	132639	157034	51847.6	258455	109945	-	-	0.948601	-0.0761265	0.908444	0.0687242	0.969495
Lmqp002784	138.06	77.04	137.048	C7H7NO2	[M+H]+	Salicylamide	Alkaloids	Alkaloids	65-45-2	3	644898	512279	486004	592496	564955	500550	-	-	1.00902	0.0129532	0.934202	0.0692029	0.989376
Lmyp003024	194.04	110.06	193.037	C9H7NO4	[M+H]+	(2-Oxo-3H-1,3-benzoxazol-6-yl)acetate	Alkaloids	Alkaloids	-	1	931810	755722	1.26333e+06	1.08861e+06	1.04493e+06	771726	-	-	0.98455	-0.0224641	0.936354	0.0693172	0.989398
pmb1754	184.07	125	184.073	C5H15NO4P+	[M]+	O-Phosphocholine	Alkaloids	Alkaloids	107-73-3	3	1.58458e+06	880072	512107	785124	1.10821e+06	976059	C00588	ko00564,ko01100	0.963931	-0.0529981	0.918444	0.0716517	0.975883
mws1417	160.04	116.05	161.048	C9H7NO2	[M-H]-	Indole-3-carboxylic acid*	Alkaloids	Plumerane	771-50-6	3	23535.4	32086.2	34261.4	32739.1	38262.9	20317.4	C19837	-	1.01598	0.0228755	0.94247	0.0813982	0.994025
mws0677	219.11	160.08	218.106	C12H14N2O2	[M+H]+	N-Acetyl-5-hydroxytryptamine	Alkaloids	Plumerane	1210-83-9	3	388620	205088	261388	258564	309933	258455	C00978	ko00380,ko01100,ko01110	0.967086	-0.0482846	0.877091	0.125313	0.954162
mws0103	146.06	91.05	145.053	C9H7NO	[M+H]+	Indole-3-carboxaldehyde	Alkaloids	Plumerane	487-89-8	3	104324	74514.9	130515	114633	82325.4	104315	C08493	-	0.973879	-0.0381862	0.892854	0.138151	0.961014
Lmmp002013	267.17	179.07	266.163	C14H22N2O3	[M+H]+	Dihydroferuloylputrescine	Alkaloids	Phenolamine	-	3	38149.5	36227.4	21570.9	25016.5	49210	25883	-	-	1.04337	0.0612568	0.890936	0.141581	0.96033
Wbjp001317	203.08	130.07	202.074	C11H10N2O2	[M+H]+	vasicinone	Alkaloids	Alkaloids	486-64-6	1	138371	235117	224397	192823	149565	230407	C10744	-	0.958036	-0.0618475	0.838705	0.165376	0.927929
MWStz073	102.05	84.05	101.048	C4H7NO2	[M+H]+	5-Hydroxy-2-pyrrolidinone	Alkaloids	Pyrrole alkaloids	62312-55-4	3	132771	98936.2	69349.7	106546	104091	103162	-	-	1.04232	0.0598027	0.828315	0.173849	0.92238
Wafp002988	323.16	177.06	322.153	C16H22N2O5	[M+H]+	1-O-Feruloyllysine	Alkaloids	Phenolamine	-	2	1.03334e+06	2.02475e+06	2.71047e+06	1.54108e+06	2.59608e+06	2.01108e+06	-	-	1.06582	0.091963	0.836442	0.179675	0.926022
Lwhp010633	160.08	115.05	159.068	C10H9NO	[M+H]+	Echinopsine	Alkaloids	Quinoline alkaloids	83-54-5	1	90089.2	326972	313786	145994	514167	164910	-	-	1.12892	0.174948	0.836062	0.193597	0.926022
MWSmce331	102.05	56.05	101.048	C4H7NO2	[M+H]+	Azetidine-2-carboxylic acid*	Alkaloids	Alkaloids	2517-04-6	3	860156	765174	547909	766069	664430	661195	C08267	-	0.962478	-0.0551752	0.796491	0.201004	0.899788
Lchp000340	364.32	305.25	363.314	C23H41NO2	[M+H]+	Terminaline	Alkaloids	Steroid alkaloids	15112-49-9	1	144108	904756	1.29813e+06	491377	712161	857089	C10825	-	0.877984	-0.187733	0.801318	0.201089	0.903781
Wbjp002330	221.09	175.09	220.085	C11H12N2O3	[M+H]+	1,3-dihydroxy-2,3,3a,4-tetrahydropyrrolo[2,1-b]quinazolin-9(1H)-one	Alkaloids	Alkaloids	-	2	137680	163539	164377	199400	50911.1	180131	-	-	0.924498	-0.113258	0.817043	0.215901	0.914577
Wayp002004	177.1	132.08	176.095	C10H12N2O	[M+H]+	N-Formyl nornicotine	Alkaloids	Pyridine alkaloids	3000-81-5	2	857958	971618	1.0764e+06	438410	2.21749e+06	693670	-	-	1.15265	0.204953	0.80444	0.2236	0.904504
Yacn003968	206.08	147.04	207.089	C11H13NO3	[M-H]-	Cantleyine	Alkaloids	Alkaloids	30333-81-4	3	172672	205654	180152	197588	207482	123860	C09933	-	0.947094	-0.0784208	0.74456	0.232299	0.864456
Wdsp002909	372.14	163.04	371.137	C20H21NO6	[M+H]+	6-[(7-hydroxy-2-methyl-6-oxo-3,4-dihydroisoquinolin-1-yl)methyl]-2,3-dimethoxybenzoic acid	Alkaloids	Isoquinoline alkaloids	-	2	963800	650228	511069	453085	1.00079e+06	417918	-	-	0.880803	-0.183109	0.73364	0.245293	0.855845
MWS3020	145.13	86.1	144.126	C7H16N2O	[M+H]+	N-Acetylcadaverine	Alkaloids	Alkaloids	32343-73-0	3	143065	162525	162739	151062	157043	170435	-	-	1.02181	0.0311219	0.714925	0.250866	0.844561
MWSmce460	100.08	56.05	99.0684	C5H9NO	[M+H]+	2-Piperidone	Alkaloids	Piperidine alkaloids	675-20-7	3	24144.5	21260.3	29953.8	12910.6	25484.9	30936.5	-	-	0.920028	-0.12025	0.751346	0.261186	0.869704
Layp000971	332.13	152.07	331.127	C14H21NO8	[M+H]+	Hydroxymenisdaurin D	Alkaloids	Alkaloids	-	3	2.26188e+06	1.61956e+06	1.11329e+06	1.55342e+06	1.89095e+06	1.06913e+06	-	-	0.903651	-0.146162	0.714949	0.26891	0.844561
pmb0819	157.08	130.07	156.069	C10H8N2	[M+H]+	3-Indoleacetonitrile	Alkaloids	Plumerane	771-51-7	3	78762.8	65926.5	73733.7	89087.7	37561.3	75936	C02938	ko00380,ko01100	0.927489	-0.108597	0.756559	0.275263	0.871312
Hmlp002407	166.05	120.04	165.043	C8H7NO3	[M+H]+	2-Hydroxy-1,4-benzoxazine-3(2H)-one (HBOA)	Alkaloids	Alkaloids	23520-34-5	2	3.04386e+06	2.01567e+06	2.75488e+06	2.58012e+06	2.63579e+06	2.23373e+06	C15769	ko00402,ko00999,ko01100,ko01110	0.95332	-0.0689677	0.731953	0.276123	0.855845
Wbmp010544	699.35	699.35	698.341	C37H50N2O11	[M+H]+	10-Hydroxymethyllycaconitine	Alkaloids	Alkaloids	-	1	223243	1.55618e+06	1.65784e+06	1.79414e+06	593890	1.78977e+06	-	-	1.21544	0.281481	0.7068	0.277599	0.840571
pmb0508	277.17	147.04	276.159	C14H20N4O2	[M+H]+	p-Coumaroylagmatine	Alkaloids	Phenolamine	7295-86-5	1	3.8979e+06	3.77994e+06	3.74071e+06	3.78724e+06	4.33647e+06	2.64986e+06	C04498	ko00999,ko01100,ko01110	0.943515	-0.0838826	0.688721	0.284894	0.826644
MWS1777	128.03	93.06	127.019	C6H6ClN	[M+H]+	3-Chloroaniline	Alkaloids	Alkaloids	108-42-9	1	1.57127e+07	1.35264e+07	1.24423e+07	1.35125e+07	1.46565e+07	1.18424e+07	-	-	0.959934	-0.0589926	0.681939	0.285883	0.823275
pmb0484	104.11	60.08	104.107	C5H14NO+	[M]+	Choline	Alkaloids	Alkaloids	62-49-7	3	2.66834e+07	3.87488e+07	4.53345e+07	3.70654e+07	2.85386e+07	3.74625e+07	C00114	ko00260,ko00564,ko01100,ko02010	0.930482	-0.103949	0.699587	0.313864	0.833675
Wcfp007836	302.3	88.08	301.298	C18H39NO2	[M+H]+	Tetradecyldiethanolamine	Alkaloids	Alkaloids	18924-66-8	1	40353.8	21854.6	22102.7	14199.4	35497.1	22725.2	-	-	0.858981	-0.219301	0.672619	0.322552	0.815699
MWStz070	182.08	91.05	181.074	C9H11NO3	[M+H]+	N-(2-Hydroxy-4-methoxyphenyl)acetamide	Alkaloids	Alkaloids	58469-06-0	1	2.46217e+07	2.52468e+07	2.63046e+07	3.08568e+07	2.58085e+07	2.27496e+07	-	-	1.04256	0.0601277	0.677614	0.33031	0.820018
Zasp102439	118.06	91.05	117.058	C8H7N	[M+H]+	m-Aminophenylacetylene	Alkaloids	Alkaloids	54060-30-9	1	111020	91384.5	90534	78578.1	89079	109518	-	-	0.946189	-0.0798002	0.665639	0.338903	0.811391
Zblp004317	206.08	120.09	205.074	C11H11NO3	[M+H]+	3-(2-oxopropyl)-3-hydroxyindolin-2-one	Alkaloids	Plumerane	-	3	51169.8	44147.1	81286.3	42698.7	52418	64223.9	-	-	0.902252	-0.148398	0.680468	0.342046	0.822892
pmp001073	168.1	150.09	167.095	C9H13NO2	[M+H]+	Synephrine; 4-[1-Hydroxy-2-(methylamino)ethyl]phenol	Alkaloids	Alkaloids	94-07-5	3	892591	1.30348e+06	954632	1.3497e+06	1.26734e+06	805195	C04548	-	1.08618	0.119267	0.691791	0.34476	0.828989
Qmhp090808	469.22	307.13	468.205	C29H28N2O4	[M+H]+	18-Demethylparaensidimerin C	Alkaloids	Alkaloids	-	3	34884.1	31407.8	16050	29421.4	26169.2	36219.5	-	-	1.11499	0.157025	0.652679	0.347539	0.805245
pma0170	498.26	177.05	497.253	C27H35N3O6	[M+H]+	N',N''-Diferuloylspermidine	Alkaloids	Phenolamine	-	3	36180.9	49045.8	65588.9	53878.6	43408.8	39797.9	-	-	0.908959	-0.137712	0.655186	0.353656	0.805245
Wbjp001169	221.09	130.06	220.085	C11H12N2O3	[M+H]+	o-Carboxy-5-hydroxytryptamine	Alkaloids	Alkaloids	-	1	1.32262e+06	1.65391e+06	1.54382e+06	1.60718e+06	1.16841e+06	1.49626e+06	-	-	0.945025	-0.0815755	0.63971	0.35417	0.796042
Smcp000882	328.13	310.12	327.132	C15H21NO7	[M+H]+	N-benzoyl-2-aminoethyl-β-D-glucopyranoside	Alkaloids	Alkaloids	-	2	18339.4	180266	250217	46181.8	42357.2	229400	-	-	0.708385	-0.497395	0.661185	0.357007	0.807752
Zmtn001624	188.04	144.05	189.043	C10H7NO3	[M-H]-	N-Acetylisatin	Alkaloids	Plumerane	574-17-4	3	48022.8	35571.8	31412.6	40282.1	30979.1	35560.4	C02172	ko00380	0.928825	-0.106522	0.655326	0.359684	0.805245
mws0333	191.12	159.07	190.111	C11H14N2O	[M+H]+	5-Methoxytryptamine	Alkaloids	Plumerane	608-07-1	3	118841	102223	136292	118841	54863.3	143517	C05659	ko00380	0.887689	-0.171873	0.659824	0.371084	0.807602
pmp000097	142.09	124.07	141.079	C7H11NO2	[M+H]+	Guvacoline	Alkaloids	Piperidine alkaloids	495-19-2	3	117557	80040.1	164473	114513	88265.2	118808	C16821	-	0.888188	-0.171064	0.633955	0.395595	0.7906
Walp003622	340.1	178.05	339.095	C15H17NO8	[M+H]+	6-beta-d-glucopyranosyloxyindole-3-carboxylic acid	Alkaloids	Plumerane	-	3	96195.3	133821	82601.3	49223.1	76223.1	134836	-	-	0.832589	-0.264323	0.586693	0.423455	0.749827
Lamp000484	116.07	70.06	115.063	C5H9NO2	[M+H]+	4-Methylazetidine-2-Carboxylic acid*	Alkaloids	Alkaloids	1779725-63-1	1	2.76521e+06	2.95517e+06	2.6709e+06	3.80738e+06	3.29262e+06	2.19446e+06	-	-	1.10763	0.14748	0.566815	0.45352	0.730221
Wcjp002598	146.06	91.05	145.053	C9H7NO	[M+H]+	8-hydroxyquinoline	Alkaloids	Quinoline alkaloids	148-24-3	1	199400	223697	264747	250506	216157	275696	C19434	-	1.07925	0.110035	0.518808	0.474297	0.68325
Smcp001137	188.07	118.06	187.063	C11H9NO2	[M+H]+	naphthisoxazol A*	Alkaloids	Alkaloids	-	1	6.77131e+06	5.80456e+06	7.06762e+06	6.72375e+06	6.7077e+06	7.11239e+06	-	-	1.04583	0.0646552	0.49847	0.49327	0.662848
Zbzp002804	307.18	177.06	306.169	C15H22N4O3	[M+H]+	N-Feruloylagmatine	Alkaloids	Phenolamine	-	1	2.7997e+06	4.15298e+06	3.57179e+06	3.52866e+06	3.2954e+06	5.49402e+06	C18325	ko00999,ko01100,ko01110	1.17042	0.227031	0.49633	0.514048	0.660967
Wcdp010864	256.26	88.08	255.256	C16H33NO	[M+H]+	Hexadecanamide	Alkaloids	Alkaloids	629-54-9	1	11545.8	11629.4	9927.06	10117.5	11878	13486.6	-	-	1.0719	0.100164	0.517708	0.516236	0.682325
pmb0812	127.05	81.04	126.043	C5H6N2O2	[M+H]+	Imidazole-4-Acetic Acid	Alkaloids	Alkaloids	645-65-8	3	825217	1.29563e+06	1.26409e+06	1.31788e+06	1.25603e+06	1.14805e+06	C02835	ko00340,ko01100	1.09956	0.136932	0.520632	0.517543	0.684601
Lmlp003161	265.15	177.06	264.147	C14H20N2O3	[M+H]+	N-Feruloylputrescine	Alkaloids	Phenolamine	501-13-3	2	2.17129e+06	2.43158e+06	1.24139e+06	1.79659e+06	2.83252e+06	2.18678e+06	C10497	ko00330,ko01100	1.16625	0.221879	0.529399	0.5183	0.693472
mws1375	304.15	185.09	303.143	C12H21N3O6	[M+H]+	Nicotianamine	Alkaloids	Alkaloids	34441-14-0	3	74123.2	59196.8	72459.5	65226.1	72655.6	85865.2	C05324	ko00270,ko00999,ko01100,ko01110	1.08731	0.120768	0.478171	0.523287	0.644827
Wahp003564	438.24	292.2	437.231	C25H31N3O4	[M+H]+	N1,N10-Bis(p-coumaroyl)spermidine	Alkaloids	Phenolamine	114916-05-1	3	35334.3	36375.4	17592.8	8802.99	36716.2	18708.2	C21169	-	0.719212	-0.475511	0.458265	0.540744	0.6276
Zmbp000555	175.12	130.1	174.079	C10H10N2O	[M+H]+	3-Indole acetamide	Alkaloids	Plumerane	-	3	129646	185322	168704	152916	79796.6	175618	-	-	0.844231	-0.244291	0.492563	0.546461	0.659759
Wccp011838	282.28	69.07	281.272	C18H35NO	[M+H]+	Octadec-8-enamide*	Alkaloids	Alkaloids	-	1	5097.82	14274.3	13161.7	12060.8	11754.4	16510.1	-	-	1.23949	0.309746	0.472058	0.549866	0.63891
pmb3374	289.13	119.05	290.138	C14H18N4O3	[M-H]-	N-p-Coumaroyl hydroxydehydroagmatine	Alkaloids	Phenolamine	-	3	61180.3	105497	105117	53684	73139.9	97245.3	-	-	0.824408	-0.278569	0.457557	0.565111	0.6276
Wafp004334	476.2	177.05	475.184	C24H29NO9	[M+H]+	N-Feruloyltyramine 4'-glucoside	Alkaloids	Phenolamine	-	3	192281	176369	293083	193066	236039	480025	-	-	1.37386	0.458238	0.441126	0.567097	0.61343
MWSmce016	138.05	78.03	137.048	C7H7NO2	[M+H]+	Nicotinic Acid Methyl Ester(Methyl Nicotinate)	Alkaloids	Pyridine alkaloids	93-60-7	3	333720	290768	217430	267256	351955	326979	-	-	1.12385	0.168449	0.456789	0.578879	0.62708
Lmhp002153	251.14	147.04	250.132	C13H18N2O3	[M+H]+	N-p-Coumaroylhydroxyputrescine	Alkaloids	Phenolamine	-	1	4.20941e+06	3.60551e+06	2.93135e+06	2.95493e+06	4.615e+06	5.08306e+06	-	-	1.17743	0.235643	0.440947	0.586032	0.61343
Yamp012546	609.27	591.26	608.268	C40H36N2O4	[M+H]+	(6S,6aS)-9,11-diphenoxy-6,6a-diphenyl-2,3,5,5a,6,6a,11b,11c,12,12a-decahydro-1H-benzofuro[2',3':4,5]cyclopenta[1,2-d]pyrrolo[1,2-a]pyrimidin-5-ol	Alkaloids	Alkaloids	-	3	2842.89	15910	29561.4	11903.9	3891.4	11682.4	-	-	0.568728	-0.81419	0.442174	0.597457	0.614389
Lmhp002772	249.16	147.04	248.153	C14H20N2O2	[M+H]+	p-Coumaroylcadaverine	Alkaloids	Phenolamine	-	2	31904.6	59085.1	40114.8	30599.3	61494.6	85402.6	-	-	1.35385	0.437073	0.433716	0.599569	0.60856
Zahp013600	282.28	69.07	281.272	C18H35NO	[M+H]+	Octadec-2-enamide*	Alkaloids	Alkaloids	-	1	11555.3	12613.8	12832.4	10503.6	15076.8	15937.5	-	-	1.12206	0.166148	0.433723	0.601567	0.60856
pmb0490	235.14	147.04	234.137	C13H18N2O2	[M+H]+	p-Coumaroylputrescine	Alkaloids	Phenolamine	34136-53-3	1	684.566	24188.3	684.566	14171.8	15778.5	15574.4	C18326	ko00330,ko01100	1.78127	0.832905	0.444313	0.604815	0.614872
Lmxp000429	198.12	95.06	197.116	C9H15N3O2	[M+H]+	Hercynine	Alkaloids	Alkaloids	534-30-5	3	74120.7	87071.7	92441	81617.2	119185	86210.9	-	-	1.1316	0.17837	0.440989	0.612114	0.61343
pme1841	103.12	86.1	102.116	C5H14N2	[M+H]+	Cadaverine	Alkaloids	Alkaloids	462-94-2	3	30123.5	16745	31277	32674.9	24097.2	41509.5	C01672	ko00310,ko00470,ko00480,ko00960,ko01100,ko01110	1.25768	0.33076	0.383066	0.625313	0.563676
Xmzn007677	580.36	506.33	581.264	C33H35N5O5	[M-H]-	Ergotamine	Alkaloids	Alkaloids	113-15-5	3	386671	362745	651283	294408	325870	487087	C07544	ko00901,ko01110	0.79058	-0.339017	0.424433	0.628771	0.603502
Lmhp002501	281.15	177.05	280.142	C14H20N2O4	[M+H]+	N-Feruloylhydroxyputrescine	Alkaloids	Phenolamine	-	2	5.73317e+06	5.64951e+06	3.96349e+06	4.06338e+06	8.47748e+06	6.65365e+06	-	-	1.25077	0.322816	0.412702	0.642245	0.591643
MWSmce584	138.09	77.04	137.084	C8H11NO	[M+H]+	L-Tyramine	Alkaloids	Alkaloids	51-67-2	3	777561	903014	987023	527632	947451	790338	C00483	ko00350,ko00950,ko01100,ko01110,ko01240	0.849236	-0.235762	0.382437	0.644835	0.563676
mws0017	146.17	72.08	145.158	C7H19N3	[M+H]+	Spermidine	Alkaloids	Alkaloids	124-20-9	3	631423	1.14506e+06	1.30046e+06	1.10842e+06	1.1968e+06	1.41025e+06	C00315	ko00330,ko00410,ko00480,ko00940,ko01100,ko02010	1.20752	0.272048	0.390264	0.645931	0.569467
Wafp004641	476.19	314.14	475.184	C24H29NO9	[M+H]+	N-Feruloyltyramine 4-glucoside	Alkaloids	Phenolamine	-	3	2347.56	2347.56	2347.56	2347.56	2347.56	34620.4	-	-	5.58245	2.4809	0.373901	0.648932	0.55551
Lacp001431	268.15	136.06	267.147	C14H21NO4	[M+H]+	N-(3-hydroxy-4-methoxyphenethyl)-4-hydroxybutanamide	Alkaloids	Alkaloids	-	2	2.36161e+06	3.85394e+06	5.28187e+06	3.57328e+06	2.57777e+06	2.75132e+06	-	-	0.774293	-0.369048	0.389598	0.654922	0.568979
YC512112	325.18	163.12	324.168	C16H24O5N2	[M+H]+	Anabasine-glucoside	Alkaloids	Pyridine alkaloids	-	3	80654.3	65094.9	44243.3	39078.4	68934.2	36598.9	-	-	0.761143	-0.39376	0.364684	0.65756	0.554294
Hmcp000405	144.14	84.08	143.131	C8H17NO	[M+H]+	Dihydroisopelletierine	Alkaloids	Piperidine alkaloids	-	3	336957	308078	262321	210327	343739	187447	-	-	0.817224	-0.291197	0.358706	0.658089	0.548609
pmb0492	584.28	325	583.268	C34H37N3O6	[M+H]+	N',N'',N'''-p-Coumaroyl-cinnamoyl-caffeoyl spermidine	Alkaloids	Phenolamine	-	3	1.08396e+06	2.24137e+06	2.2388e+06	2.75186e+06	2.15162e+06	1.98354e+06	-	-	1.23775	0.307722	0.38303	0.659628	0.563676
Lmgp000659	136.08	91.05	135.068	C8H9NO	[M+H]+	2-Phenylacetamide*	Alkaloids	Alkaloids	103-81-1	2	2.01461e+06	2.58929e+06	2.37312e+06	2.61366e+06	2.46155e+06	2.42289e+06	C02505	ko00360,ko01100	1.07468	0.103914	0.38299	0.66426	0.563676
pme3081	169.1	134.06	168.09	C8H12N2O2	[M+H]+	pyridoxamine	Alkaloids	Pyridine alkaloids	85-87-0	3	68932.3	74534.4	49480.4	80709.9	127312	51633	C00534	ko00750,ko01100	1.34573	0.428391	0.394176	0.67455	0.574687
pma2987	142.1	124.09	141.09	C6H11N3O	[M+H]+	Histidinol	Alkaloids	Alkaloids	501-28-0	3	7.56901e+06	5.42726e+06	9.07196e+06	5.57216e+06	7.02044e+06	5.98839e+06	C00860	ko00340,ko01100,ko01110,ko01230	0.841979	-0.248144	0.36621	0.686827	0.555138
pma0634	495.3	275.2	494.289	C28H38N4O4	[M+H]+	N1,N5-Bis(p-coumaroyl)spermine	Alkaloids	Phenolamine	-	3	677.641	677.641	677.641	677.641	3388.21	677.641	-	-	2.33333	1.22239	0.373901	0.695943	0.55551
pmb0489	397.2	147.04	396.19	C19H28N2O7	[M+H]+	N-Glucosyl-p-coumaroylputrescine	Alkaloids	Phenolamine	-	3	23345.9	28598.3	14464.3	7184.96	54987.8	56680.2	-	-	1.78972	0.839737	0.355299	0.702888	0.54583
MWStz152	206.08	118.07	205.074	C11H11NO3	[M+H]+	2-(Acetylamino)-3-phenyl-2-propenoic acid	Alkaloids	Alkaloids	5469-45-4	3	23034	8368.36	31320.2	31696.3	22305.6	35217	-	-	1.42244	0.508365	0.317402	0.71291	0.51094
mws2591	182.04	80.05	181.037	C8H7NO4	[M+H]+	2,4-Dihydroxy-1,4-benzoxazin-3-one(DIBOA)	Alkaloids	Alkaloids	17359-54-5	3	22186.3	39995.4	37364.4	4437.27	4437.27	44424.2	C15770	ko00402,ko00999,ko01100,ko01110	0.535417	-0.901264	0.34581	0.71944	0.537285
mws0943	151.05	71.01	152.059	C7H8N2O2	[M-H]-	1,4-Dihydro-1-Methyl-4-oxo-3-pyridinecarboxamide	Alkaloids	Pyridine alkaloids	769-49-3	3	20015.2	13056.3	16312.8	25800.8	16799.8	18822.5	C05843	ko00760,ko01100	1.24378	0.31473	0.301732	0.742797	0.49738
Zahp012577	280.26	81.07	279.256	C18H33NO	[M+H]+	Octadecadienamide	Alkaloids	Alkaloids	-	1	313485	696077	542044	658212	610751	676230	-	-	1.25366	0.32615	0.309615	0.75961	0.504772
Wbjp001581	429.23	160.08	428.216	C20H32N2O8	[M+H]+	2-(((3-(2-aminoethyl)indolin-5-yl)oxy)methyl)-6-((3,4-dihydroxybutan-2-yl)oxy)tetrahydro-2H-pyran-3,4,5-triol	Alkaloids	Alkaloids	-	1	66650	143427	29261.4	104037	360508	90578.8	-	-	2.31941	1.21376	0.325624	0.762852	0.516976
MWSmce127	127.07	85.05	126.065	C3H6N6	[M+H]+	Melamine;1,3,5-Triazine-2,4,6-Triamine	Alkaloids	Alkaloids	108-78-1	2	208481	241039	213474	236941	161303	170745	C08737	-	0.858212	-0.220594	0.292301	0.769149	0.48793
Lahp002608	188.07	118.07	187.063	C11H9NO2	[M+H]+	3,5-Dihydro-2H-Furo[3,2-C]Quinolin-4-One*	Alkaloids	Quinoline alkaloids	-	1	1.1881e+06	1.40753e+06	1.35831e+06	1.39418e+06	1.75229e+06	1.32629e+06	-	-	1.13121	0.177872	0.307285	0.776917	0.503631
Wbsp007290	277.18	137.06	276.173	C17H24O3	[M+H]+	Lycoposerramine E	Alkaloids	Alkaloids	-	3	142332	336372	467437	657532	362279	426175	-	-	1.5283	0.611928	0.26995	0.797241	0.463466
MWSmce709	130.06	103.05	129.058	C9H7N	[M+H]+	Isoquinoline	Alkaloids	Isoquinoline alkaloids	119-65-3	2	64112.7	60672.1	68709.5	88095.1	59852.5	80616.1	C06323	-	1.18124	0.240305	0.253099	0.804788	0.443635
Wbmp003088	520.22	358.17	519.21	C26H33NO10	[M+H]+	6-((((S)-3-hydroxy-1,2,10-trimethoxy-6-methyl-5,6,6a,7-tetrahydro-4H-dibenzo[de,g]quinolin-9-yl)oxy)methyl)tetrahydro-2H-pyran-2,3,4,5-tetraol	Alkaloids	Alkaloids	-	2	240416	203747	187655	181430	208838	139568	-	-	0.83859	-0.253963	0.2531	0.816303	0.443635
Lmyp001840	177.1	80.05	176.095	C10H12N2O	[M+H]+	6-Hydroxy-N-methylmyosmine	Alkaloids	Pyridine alkaloids	68104-57-4	3	55836.2	71469.4	73917.1	69231.9	46163.5	50632.2	C21075	ko00760,ko01100	0.825094	-0.277369	0.264754	0.819489	0.456143
pmb0892	382.17	136.3	381.165	C16H23N5O6	[M+H]+	Trans-Zeatin-1-O-Glucoside	Alkaloids	Alkaloids	56329-06-7	3	263073	329133	363062	349893	367794	355895	C03423	ko00908,ko01110	1.12385	0.168454	0.256598	0.83229	0.445751
Wccp005403	314.14	177.06	313.131	C18H19NO4	[M+H]+	Acetyl-Caranine*	Alkaloids	Alkaloids	-	1	15296.9	14318.1	25287.7	13838.6	39222	39224	-	-	1.68088	0.749213	0.245278	0.84116	0.434362
Lmyp003026	212.06	110.06	211.048	C9H9NO5	[M+H]+	2,4-Dihydroxy-7-methoxy-1,4-benzoxazin-3(4H)-one (DIMBOA)	Alkaloids	Alkaloids	15893-52-4	1	3.79564e+06	4.12977e+06	4.11589e+06	2.47774e+06	4.21565e+06	3.13294e+06	C04720	-	0.816052	-0.293268	0.227446	0.845842	0.413896
MWSmce340	203.12	132.09	202.111	C12H14N2O	[M+H]+	L-Praziquanamine	Alkaloids	Isoquinoline alkaloids	99746-73-3	3	28716.3	26100.9	24784.6	27433	18100.4	22447	-	-	0.854005	-0.227683	0.257122	0.846862	0.446128
Ladp002110	206.04	160.04	205.037	C10H7NO4	[M+H]+	4-hydroxy-2-oxo-1,2-dihydroquinoline-3-carboxylic acid	Alkaloids	Quinoline alkaloids	73776-24-6	2	515216	338224	187327	228954	231927	165772	-	-	0.602106	-0.73191	0.228505	0.858185	0.415375
Zbzp000519	156.1	110.07	155.095	C8H13NO2	[M+H]+	Retronecine	Alkaloids	Pyrrole alkaloids	480-85-3	3	659827	592051	408318	662279	886024	592048	C06177	ko00960,ko01110	1.28922	0.366494	0.240428	0.871455	0.42867
MWSHC2025	217.1	144.08	216.09	C12H12N2O2	[M+H]+	1,2,3,4-Tetrahydro-3-carboxy-2-carboline	Alkaloids	Alkaloids	72002-54-1	3	920645	515902	554780	839644	1.68399e+06	791929	-	-	1.665	0.735524	0.23634	0.874348	0.425561
Cmbp003769	500.17	161.06	499.163	C21H29N3O9S	[M+H]+	N5-(1-((Carboxymethyl)amino)-3-((3-(4-hydroxy-3,5-dimethoxyphenyl)allyl)thio)-1-oxopropan-2-yl)glutamine	Alkaloids	Alkaloids	-	3	84474.1	52298.1	18822.4	12370.9	30903.7	25483.4	-	-	0.441905	-1.17819	0.216356	0.877113	0.402525
Yacp000453	116.07	70.06	115.063	C5H9NO2	[M+H]+	3-hydroxy-1-methylpyrrolidin-2-one*	Alkaloids	Pyrrole alkaloids	132996-63-5	1	3.40729e+06	4.16884e+06	3.46474e+06	4.58468e+06	3.92949e+06	3.94238e+06	-	-	1.12822	0.17405	0.222106	0.881489	0.408066
MWStz007	194.08	110.06	193.074	C10H11NO3	[M+H]+	Gentioflavin	Alkaloids	Pyridine alkaloids	18058-50-9	2	43853	73703.4	45170.7	38868.6	41645.8	35525.2	C09962	-	0.713093	-0.487837	0.190965	0.905797	0.374083
Lmyp003025	206.08	146.06	205.074	C11H11NO3	[M+H]+	Coixlactam	Alkaloids	Quinoline alkaloids	-	2	87791.8	31996.7	78317.4	6399.33	6399.33	67783.7	-	-	0.406764	-1.29774	0.216986	0.906973	0.402814
pmb1096	118.07	91.05	117.058	C8H7N	[M+H]+	Indole	Alkaloids	Plumerane	120-72-9	1	1440.32	1440.32	41113.7	93327.7	7201.6	105195	C00463	ko00380,ko00400,ko00402,ko00999,ko01100,ko01110	4.67615	2.22532	0.183777	0.909062	0.363878
pmb0891	382.17	220.12	381.165	C16H23N5O6	[M+H]+	Cis-Zeatin-7-N-glucoside	Alkaloids	Alkaloids	38165-56-9	3	1.69141e+06	1.69444e+06	1.2618e+06	1.36388e+06	1.30207e+06	1.30462e+06	C16443	ko00908,ko01110	0.854318	-0.227155	0.194876	0.912358	0.377009
pmb0818	206.08	145.05	205.074	C11H11NO3	[M+H]+	Methoxyindoleacetic acid	Alkaloids	Plumerane	3471-31-6	3	870221	945313	893584	1.0204e+06	1.09375e+06	885239	C05660	ko00380	1.10715	0.146849	0.210671	0.918636	0.396828
mws0704	140.01	78.96	141.019	C2H8NO4P	[M-H]-	O-Phosphorylethanolamine	Alkaloids	Alkaloids	1071-23-4	3	11613.5	12441	19637.7	22377.2	28500.2	15510.8	C00346	ko00563,ko00564,ko00600,ko01100	1.51945	0.603549	0.170616	0.974088	0.345256
pmb0770	353.15	177.05	352.142	C20H20N2O4	[M+H]+	N-Feruloylserotonin	Alkaloids	Phenolamine	68573-23-9	1	13358.9	416.231	416.231	2081.15	48102.9	38985.1	-	-	6.28334	2.65153	0.164676	0.975787	0.337212
Ladp002935	190.05	144.04	189.043	C10H7NO3	[M+H]+	3-quinolinecarboxylic acid	Alkaloids	Quinoline alkaloids	-	3	46923.9	6009.9	6009.9	30049.5	59257.8	55920.7	-	-	2.46384	1.30091	0.15565	0.98316	0.324534
Lmyp003317	196.06	150.06	195.053	C9H9NO4	[M+H]+	6,7-Dimethoxy-2-benzoxazolinone (DMBOA)	Alkaloids	Alkaloids	29550-09-2	2	3.48954e+06	4.0344e+06	2.52127e+06	1.82705e+06	2.80072e+06	2.5213e+06	-	-	0.71169	-0.49068	0.141913	0.989943	0.309464
pmb0501	131.13	114.1	130.122	C5H14N4	[M+H]+	Agmatine	Alkaloids	Alkaloids	306-60-5	3	114975	130514	104890	69866	102992	104107	C00179	ko00330,ko00999,ko01100,ko01110	0.790473	-0.339212	0.143649	0.994712	0.311562
pme2693	131.12	114.09	130.111	C6H14N2O	[M+H]+	N-Acetylputrescine	Alkaloids	Alkaloids	18233-70-0	3	104605	89688.3	146288	89025.7	76187.9	85964.6	C02714	ko00330,ko01100	0.737498	-0.439289	0.161439	0.995309	0.333745
mws0005	161.11	144.08	160.1	C10H12N2	[M+H]+	Tryptamine	Alkaloids	Plumerane	61-54-1	1	4.27849e+06	7.58599e+06	5.06689e+06	6.70275e+06	1.55411e+07	1.31682e+07	C00398	ko00380,ko00901,ko01100,ko01110	2.0915	1.06454	0.0945229	1.11733	0.239943
Wafp003661	351.2	207.06	350.195	C17H26N4O4	[M+H]+	N-Sinapoylmethylagmatine	Alkaloids	Phenolamine	-	2	3209.41	22177.2	22818.5	70941.8	48551.1	28778.1	-	-	3.07584	1.62098	0.0726302	1.15919	0.204653
MWStz294	337.15	177.05	336.147	C20H20N2O3	[M+H]+	N-Feruloyltryptamine	Alkaloids	Phenolamine	53905-13-8	1	620.562	620.562	620.562	7353.24	49213.1	35891.4	-	-	49.6634	5.63411	0.0707648	1.16848	0.20205
pme2063	220.12	136.06	219.112	C10H13N5O	[M+H]+	Cis-Zeatin	Alkaloids	Alkaloids	32771-64-5	3	20613.1	65403	118044	268132	474213	206789	C15545	ko00908,ko01100,ko01110	4.65125	2.21762	0.044118	1.2472	0.149028
Lazn004665	336.17	204.13	335.159	C15H21N5O4	[M+H]+	Triacanthinapioside	Alkaloids	Alkaloids	-	3	39170	82562.7	73870.9	110287	195826	149253	-	-	2.32801	1.2191	0.0367017	1.26672	0.131209
Lmhp003013	279.17	177.05	278.163	C15H22N2O3	[M+H]+	N-Feruloyl-Cadaverine	Alkaloids	Phenolamine	-	2	78826	93999.1	64059.6	121688	155660	200632	-	-	2.01778	1.01277	0.0302728	1.27721	0.117592
pme2122	112.09	95.06	111.08	C5H9N3	[M+H]+	Histamine	Alkaloids	Alkaloids	51-45-6	3	402873	934999	1.16663e+06	1.80018e+06	1.6292e+06	1.59321e+06	C00388	ko00340,ko01100,ko01110	2.00543	1.00391	0.0233181	1.30281	0.10202
pmb0500	411.19	177.05	410.184	C23H26N2O5	[M+H]+	N-p-Coumaroyl-N'-feruloylputrescine	Alkaloids	Phenolamine	380302-96-5	1	2430.74	2430.74	2430.74	12153.7	25148.8	14040.4	-	-	7.04078	2.81574	0.022318	1.32406	0.0992168
Wafp003158	321.19	177.05	320.185	C16H24N4O3	[M+H]+	N-Feruloylhomoagmatine	Alkaloids	Phenolamine	-	3	26993.5	45602.8	54338.4	100313	97163	156283	-	-	2.78694	1.47868	0.0221556	1.29949	0.0992168
Lcsp004886	398.15	266.11	397.142	C16H23N5O5S	[M+H]+	2-Methylthio-cis-zeatin riboside	Alkaloids	Alkaloids	52049-48-6	1	379627	566324	384481	1.02327e+06	1.05518e+06	691231	-	-	2.08179	1.05783	0.021851	1.32497	0.0992168
Lmyp001375	314.09	152.03	313.08	C13H15NO8	[M+H]+	BOA-6-O-glucoside	Alkaloids	Alkaloids	-	1	73831.4	36952.3	47205.9	99963.9	149615	118229	-	-	2.32805	1.21912	0.0183935	1.33108	0.0883617
Lasp001037	219.15	72.08	218.142	C13H18N2O	[M+H]+	N-ethylcytisine	Alkaloids	Piperidine alkaloids	-	3	30401.1	63527.9	62484	125015	154805	102171	-	-	2.44219	1.28818	0.0159057	1.35047	0.0802771
mws1368	166.05	95.05	165.043	C8H7NO3	[M+H]+	Coixol; 6-Methoxy-2-benzoxazolinone; MBOA	Alkaloids	Alkaloids	532-91-2	1	625882	1.73965e+06	3.57763e+06	8.46475e+06	5.35799e+06	8.5962e+06	-	-	3.77222	1.91542	0.0157795	1.32648	0.0798752
Wbmp001002	152.07	107.05	151.063	C8H9NO2	[M+H]+	4-methoxybenzamide	Alkaloids	Alkaloids	3424-93-9	2	89408.3	164788	201601	650246	401522	576618	-	-	3.57261	1.83698	0.00842246	1.37244	0.0531358
pmb0498	337.19	207.07	336.18	C16H24N4O4	[M+H]+	Sinapoylagmatine	Alkaloids	Phenolamine	-	1	179319	332427	187939	1.07608e+06	1.10447e+06	681591	-	-	4.09061	2.03232	0.0076878	1.39776	0.0512706
Zblp005777	314.14	177.06	313.131	C18H19NO4	[M+H]+	N-trans-ferulicacidacylp-hydroxyphenylethylamine*	Alkaloids	Phenolamine	-	1	6473.51	10723.6	26733.4	44445.7	57166.2	49191	-	-	3.43276	1.77937	0.00776828	1.38786	0.0512706
pme2062	220.12	136.06	219.112	C10H13N5O	[M+H]+	Trans-Zeatin	Alkaloids	Alkaloids	1637-39-4	3	3904.31	3904.31	3904.31	382398	215005	246482	C00371	ko00908,ko01100,ko01110,ko04075	72.0472	6.17087	0.00568936	1.3971	0.0456795
Zbqp001296	355.15	193.1	354.143	C16H22N2O7	[M+H]+	trans-3'-Hydroxycotinine-O-glucoside	Alkaloids	Pyridine alkaloids	-	2	206544	185147	191662	470832	656244	494251	-	-	2.77932	1.47473	0.00412739	1.42474	0.0397899
pmb0494	295.17	207.07	294.158	C15H22N2O4	[M+H]+	Sinapoylputrescine	Alkaloids	Phenolamine	70185-57-8	3	1835.79	1835.79	1835.79	11973.1	13976.2	9178.97	-	-	6.37839	2.67319	0.00208111	1.44645	0.0303405
Wagp001908	427.21	177.05	426.2	C20H30N2O8	[M+H]+	N-Feruloylputrescine N-glucoside	Alkaloids	Phenolamine	-	3	4547.69	4547.69	4547.69	31522.9	48400	44738.5	-	-	9.13735	3.19178	0.00195186	1.44447	0.0298437
Zbzp002318	286.2	124.11	285.194	C15H27NO4	[M+H]+	heliocurassavicine	Alkaloids	Pyrrole alkaloids	82354-34-5	2	130321	239946	189934	508876	450960	500503	-	-	2.60681	1.38229	0.00119094	1.45219	0.0241292
Lmtn001630	312.11	150.05	313.116	C14H19NO7	[M-H]-	2-Glucosyloxy-2-phenylacetic acid amide	Alkaloids	Alkaloids	-	2	127360	103758	104710	206401	233855	244647	-	-	2.03944	1.02817	0.00106902	1.45331	0.0239364
MWSslk106	122.1	105.07	121.089	C8H11N	[M+H]+	2-Phenylethylamine	Alkaloids	Benzylphenylethylamine alkaloids	156-28-5	3	446018	300970	351580	902018	801540	908017	C05332	ko00360,ko01100	2.37725	1.2493	0.000772562	1.45451	0.0232582
pmb0325	322.21	177.05	321.205	C17H27N3O3	[M+H]+	Feruloylspermidine	Alkaloids	Phenolamine	-	3	254295	458174	563135	1.81164e+06	1.6736e+06	1.61341e+06	-	-	3.99705	1.99893	0.000295197	1.47381	0.0158299
pmb0069	122.06	105.03	121.053	C7H7NO	[M+H]+	Benzamide	Alkaloids	Alkaloids	55-21-0	3	518956	374656	421414	1.09393e+06	1.10173e+06	1.01801e+06	C09815	-	2.44381	1.28913	0.000227848	1.47706	0.014659
zjgp122326	286.09	124.04	285.085	C12H15NO7	[M+H]+	Pyridine-4-formyl-O-β-D-glucopyranoside	Alkaloids	Pyridine alkaloids	-	3	139245	77904.4	121647	228496	239179	196361	-	-	1.95998	0.970842	0.00829371	1.38151	0.0529071
Lcsp003365	352.16	220.12	351.154	C15H21N5O5	[M+H]+	cis-Zeatin riboside	Alkaloids	Alkaloids	15896-46-5	3	108891	300330	298838	579360	336228	466646	-	-	1.95215	0.96506	0.0766492	1.1352	0.210112
Lssp210092	314.14	177.05	313.131	C18H19NO4	[M+H]+	N-trans-ferulic tyramine*	Alkaloids	Phenolamine	-	1	11504.4	25928.8	21895.3	25290.2	44539.5	42921	-	-	1.90045	0.926339	0.076831	1.1537	0.210274
Wafp003601	321.19	177.06	320.185	C16H24N4O3	[M+H]+	N-Feruloylmethylagmatine	Alkaloids	Phenolamine	-	3	42247.2	68059.1	138588	113468	172583	184792	-	-	1.89174	0.919713	0.110828	1.06033	0.261957
Lmxp000939	136.06	119.04	135.054	C5H5N5	[M+H]+	Zarzissine	Alkaloids	Alkaloids	160568-14-9	3	9.87875e+06	2.24822e+07	3.11764e+07	4.55582e+07	3.68656e+07	3.70296e+07	-	-	1.88005	0.910771	0.0522075	1.20322	0.165904
pme2024	177.1	160.08	176.095	C10H12N2O	[M+H]+	Serotonin; 5-Hydroxytryptamine*	Alkaloids	Plumerane	50-67-9	1	1.10068e+06	1.53553e+06	1.38973e+06	1.57395e+06	3.54982e+06	2.3132e+06	C00780	ko00380,ko01100,ko01110	1.84726	0.885389	0.126407	1.0541	0.28703
Wafp003220	351.2	207.06	350.195	C17H26N4O4	[M+H]+	N-Sinapoylhomoagmatine	Alkaloids	Phenolamine	-	2	6561.1	29424.1	30611.6	35781.2	43668.6	43308.3	-	-	1.8433	0.882294	0.085495	1.12968	0.225014
Wbmp008021	478.28	337.27	477.273	C26H39NO7	[M+H]+	(14-Ethyl-4,6,19-trimethoxy-9,11-dioxa-14-azaheptacyclo[10.7.2.12,5.01,13.03,8.08,12.016,20]docosan-21-yl)acetate	Alkaloids	Alkaloids	-	2	36634.8	74576.6	74560.4	96347.4	105315	136551	-	-	1.82058	0.864401	0.0443959	1.22306	0.149087
pmb0774	177.1	160.08	176.095	C10H12N2O	[M+H]+	N-Hydroxytryptamine*	Alkaloids	Plumerane	-	1	1.18412e+06	1.42818e+06	1.55888e+06	1.63168e+06	3.68953e+06	2.16966e+06	C17203	ko00380,ko01100	1.79586	0.844675	0.151796	1.00998	0.320791
MWStz221	314.14	177.06	313.131	C18H19NO4	[M+H]+	N-Cis-Feruloyltyramine*	Alkaloids	Phenolamine	80510-09-4	1	14695	28398.8	26066	29193.4	49857	43875.6	-	-	1.77742	0.829781	0.0740783	1.16163	0.206696
pmb0503	439.22	147.04	438.211	C20H30N4O7	[M+H]+	N-(4'-O-glycosyl)-p-coumaroyl agmatine	Alkaloids	Phenolamine	-	3	31134.1	33015.5	9278.78	37242.9	50333.3	38928.9	-	-	1.72284	0.784785	0.11047	1.08691	0.261957
MWSprf097	352.18	120.08	351.168	C18H25NO6	[M+H]+	USaramine	Alkaloids	Alkaloids	15503-87-4	3	178171	266757	334577	546984	511416	265420	C10413	-	1.69828	0.764076	0.142097	1.01745	0.309464
mws1433	314.14	177.05	313.131	C18H19NO4	[M+H]+	N-Feruloyltyramine; Moupinamide*	Alkaloids	Phenolamine	66648-43-9	1	23937.2	22103.9	29404.7	40764.8	47199.2	32517.9	C02717	-	1.59693	0.675305	0.0348584	1.2708	0.127542
MWStz063	170.15	152.14	169.147	C10H19NO	[M+H]+	2-Ethyl-2,6,6-trimethylpiperidin-4-one	Alkaloids	Piperidine alkaloids	133568-79-3	3	71783.8	133636	121021	209277	175660	118620	-	-	1.54257	0.625333	0.14344	1.01938	0.311562
Wafp003720	492.19	177.05	491.179	C24H29NO10	[M+H]+	N-Feruloyloctopamine glucoside	Alkaloids	Phenolamine	-	3	229086	200126	139607	296742	293438	284546	-	-	1.53779	0.620859	0.0185889	1.33118	0.0883617
pme1216	122.02	78.03	123.032	C6H5NO2	[M-H]-	2-Picolinic acid	Alkaloids	Pyridine alkaloids	98-98-6	3	66200.6	181612	192445	241318	217177	217385	C10164	ko00380,ko01100	1.53519	0.618417	0.129184	1.03347	0.289777
pme2268	138.06	94.07	137.048	C7H7NO2	[M+H]+	Trigonelline	Alkaloids	Pyridine alkaloids	535-83-1	1	3.6102e+06	3.197e+06	3.6448e+06	5.04252e+06	5.16338e+06	5.62382e+06	C01004	ko00960	1.51451	0.598856	0.00141789	1.4426	0.0250117
Wbmp006077	427.27	427.27	426.264	C26H36NO4+	[M+H]+	1,10-dimethoxy-6,6-dimethyl-2,9-di(propan-2-yloxy)-5,6,6a,7-tetrahydro-4H-dibenzo[de,g]quinolin-6-ium	Alkaloids	Alkaloids	-	2	264926	491806	624813	707860	738043	628362	-	-	1.50141	0.586319	0.103834	1.08695	0.253096
pme2433	106.09	88.08	105.079	C4H11NO2	[M+H]+	Diethanolamine	Alkaloids	Alkaloids	111-42-2	3	243113	196954	219217	332113	302427	339504	C06772	ko00564	1.47743	0.563088	0.00388745	1.40673	0.0390109
pme1738	138.08	94.07	137.071	C7H9N2O	[M+H]+	3-Carbamyl-1-methylpyridinium;(1-Methylnicotinamide)	Alkaloids	Pyridine alkaloids	1005-24-9	3	3.98012e+06	3.44444e+06	3.60361e+06	5.70551e+06	5.20233e+06	5.2679e+06	C02918	ko00760,ko01100	1.46677	0.552639	0.00156069	1.44112	0.0257513
Hmtp000776	168.07	105.03	167.058	C8H9NO3	[M+H]+	4,5,6-Trihydroxy-2-cyclohexen-1-ylideneacetonitrile	Alkaloids	Alkaloids	-	2	651503	563569	648440	894892	998180	812057	-	-	1.45163	0.537673	0.0100744	1.37774	0.0596127
pmp001287	120.08	103.05	119.073	C8H9N	[M+H]+	N-Benzylmethylene isomethylamine	Alkaloids	Alkaloids	-	1	2.14438e+07	2.24374e+07	2.4283e+07	3.22416e+07	3.34644e+07	3.06267e+07	-	-	1.41324	0.49901	0.00130508	1.4528	0.02461
Ysjp000315	130.1	56.05	129.079	C6H11NO2	[M+H]+	Pipecolic acid	Alkaloids	Piperidine alkaloids	535-75-1	2	3.64647e+06	3.25729e+06	3.0861e+06	3.98927e+06	4.49246e+06	4.86666e+06	-	-	1.33619	0.41813	0.0210387	1.31038	0.0983718
pmb0782	86.1	69.07	85.0891	C5H11N	[M+H]+	Piperidine	Alkaloids	Piperidine alkaloids	110-89-4	3	3.23082e+06	3.64903e+06	4.17637e+06	4.92414e+06	5.02513e+06	4.39232e+06	C01746	ko00960	1.29715	0.375346	0.0312999	1.27684	0.120698
MWS0811	130.09	84.08	129.079	C6H11NO2	[M+H]+	L-Pipecolic Acid	Alkaloids	Piperidine alkaloids	3105-95-1	1	1.99831e+07	1.93745e+07	2.00061e+07	2.32045e+07	2.64986e+07	2.71704e+07	C00408	ko00310,ko00960,ko01100,ko01110	1.29496	0.372907	0.00933246	1.3742	0.0571947
MWSmce548	118.09	58.07	117.079	C5H11NO2	[M+H]+	Betaine	Alkaloids	Alkaloids	107-43-7	1	5.20017e+07	4.54106e+07	4.77626e+07	5.85822e+07	6.11055e+07	6.51001e+07	C00719	ko00260,ko01100,ko02010	1.27286	0.348077	0.00815713	1.37641	0.0526227
MWS1860	72.08	55.05	71.0735	C4H9N	[M+H]+	Pyrrolidin	Alkaloids	Pyrrole alkaloids	123-75-1	3	140918	200083	137215	213966	211516	182118	-	-	1.27056	0.345459	0.131416	1.0492	0.293252
Wbmp002283	146.06	118.06	145.053	C9H7NO	[M+H]+	Α-hydroxyquinoline	Alkaloids	Alkaloids	-	1	413873	418060	366954	578079	492623	443196	-	-	1.26275	0.336572	0.0696202	1.16524	0.200114
Lahp001956	188.07	118.07	187.063	C11H9O2N	[M+H]+	Pyran[3,4-b]indole-2-ketone	Alkaloids	Plumerane	-	1	1.19478e+06	1.31548e+06	1.33044e+06	1.51409e+06	1.76363e+06	1.56645e+06	-	-	1.26127	0.334879	0.0185733	1.33536	0.0883617
HJKP000649	136.07	91.05	135.068	C8H9NO	[M+H]+	N-benzylformamide*	Alkaloids	Alkaloids	6343-54-0	2	1.83896e+06	2.1422e+06	2.21262e+06	2.95473e+06	2.45146e+06	2.3607e+06	C15561	-	1.25398	0.32652	0.0734162	1.15242	0.205853
pma3649	132.07	86.06	131.058	C5H9NO3	[M+H]+	5-Aminolevulinic Acid	Alkaloids	Alkaloids	106-60-5	3	1.28376e+06	1.63383e+06	1.56225e+06	2.01351e+06	1.81396e+06	1.71476e+06	C00430	ko00260,ko00860,ko01100,ko01110,ko01240,ko02010	1.23715	0.307019	0.0625623	1.18226	0.18714
Hmmp001310	188.07	118.07	187.063	C11H9NO2	[M+H]+	3-Indoleacrylic acid*	Alkaloids	Plumerane	1204-06-4	1	1.5653e+07	1.60482e+07	1.54954e+07	1.75791e+07	2.12236e+07	1.92578e+07	C21283	-	1.23018	0.298874	0.0273445	1.30733	0.111192
Hahp000801	118.08	72.08	117.079	C5H11NO2	[M+H]+	alanine betaine	Alkaloids	Alkaloids	-	1	5.88281e+06	6.90702e+06	6.26128e+06	7.47769e+06	7.50599e+06	7.70751e+06	-	-	1.19107	0.252257	0.0168998	1.33872	0.083172
pme1936	114.07	86.07	113.059	C4H7N3O	[M+H]+	Creatinine	Alkaloids	Alkaloids	60-27-5	3	99016.2	105577	109219	126056	127212	116414	C00791	ko00330,ko01100	1.17804	0.236391	0.0148455	1.34504	0.0771967
Rfmb320	144.1	84.08	143.095	C7H13NO2	[M+H]+	1-Methylpiperidine-2-carboxylic acid	Alkaloids	Piperidine alkaloids	7730-87-2	3	777964	794142	877022	842392	1.01946e+06	996106	-	-	1.16693	0.222714	0.0982328	1.09661	0.246968
pmp001198	132.1	57.03	131.095	C6H13NO2	[M+H]+	6-Deoxyfagomine	Alkaloids	Piperidine alkaloids	197449-09-5	1	3.60156e+06	4.01327e+06	3.72003e+06	4.35843e+06	4.58601e+06	3.82293e+06	-	-	1.12638	0.171695	0.136905	1.04136	0.302353
Hmgp002327	188.07	118.06	187.063	C11H9NO2	[M+H]+	3-amino-2-naphthoic acid*	Alkaloids	Alkaloids	-	1	1.02326e+07	9.92162e+06	9.78398e+06	1.11148e+07	1.09282e+07	1.00233e+07	-	-	1.07108	0.099072	0.121791	1.05356	0.280527
Lmyp001815	344.1	136.04	343.09	C14H17NO9	[M+H]+	2,4-Dihydroxy-1,4-benzoxazin-3(4H)-one glucoside (DIBOA glucose)	Alkaloids	Alkaloids	155835-54-4	1	553513	594171	546871	406668	460570	463886	C15772	ko00402,ko00999,ko01100,ko01110	0.78553	-0.348262	0.00694423	1.38573	0.0488373
Wasn002329	366.08	160.04	367.09	C16H17NO9	[M-H]-	Xanthurenic Acid 8-O-Glucoside	Alkaloids	Quinoline alkaloids	97451-32-6	1	3.60915e+06	3.17466e+06	2.85439e+06	2.59768e+06	2.45808e+06	2.50027e+06	-	-	0.783967	-0.351134	0.0355889	1.25456	0.128369
Wajp001786	368.1	206.04	367.09	C16H17NO9	[M+H]+	Xanthurenate-8-O-beta-D-glucoside	Alkaloids	Alkaloids	-	3	1.89588e+06	1.78105e+06	1.42053e+06	1.41405e+06	1.29557e+06	1.22527e+06	-	-	0.771932	-0.373454	0.0649595	1.16502	0.190025
Lmyp001747	344.1	164.03	343.09	C14H17NO9	[M+H]+	2-O-Glucosyl-7-hydroxy-1,4(2H)-benzoxazin-3-one (DHBOA glucoside)	Alkaloids	Alkaloids	28512-70-1	1	4.74287e+06	5.23039e+06	5.21976e+06	4.0106e+06	3.67192e+06	4.01764e+06	-	-	0.770101	-0.37688	0.00411313	1.41842	0.0397899
mws1478	163.12	130.07	162.116	C10H14N2	[M+H]+	Nicotine	Alkaloids	Pyridine alkaloids	54-11-5	2	1.94574e+06	1.43492e+06	1.47052e+06	1.33225e+06	1.28244e+06	1.11559e+06	C00745	ko00760,ko00960,ko01100,ko01110	0.768941	-0.379055	0.102679	1.08195	0.252673
Lmyn002540	368.1	162.06	369.106	C16H19NO9	[M-H]-	Dioxindole-3-acetyl-3-O-glucoside	Alkaloids	Plumerane	-	3	36734.9	34487.4	29643	28967.9	26584.5	21554.7	-	-	0.764457	-0.387493	0.0589434	1.17577	0.179021
Zmtn001464	204.03	160.04	205.037	C10H7NO4	[M-H]-	4,8-Dihydroxyquinoline-2-carboxylic acid	Alkaloids	Quinoline alkaloids	59-00-7	3	528869	524285	496259	339871	416609	368266	C02470	ko00380	0.725918	-0.462122	0.00452995	1.40172	0.0406759
Lmyp003301	358.11	178.05	357.106	C15H19NO9	[M+H]+	4-O-Methyl-DIBOA-Glucoside	Alkaloids	Alkaloids	-	2	4.74308e+06	6.92799e+06	6.45199e+06	4.29236e+06	4.2319e+06	4.47062e+06	-	-	0.717035	-0.479884	0.0625066	1.17216	0.18714
Wafp002664	293.16	147.04	292.142	C15H20N2O4	[M+H]+	1-O-p-Coumaroyllysine	Alkaloids	Phenolamine	-	2	1.83541e+06	2.09946e+06	2.1079e+06	1.25482e+06	1.75605e+06	1.3105e+06	-	-	0.715131	-0.48372	0.0344812	1.2451	0.127086
pmb2893	291.15	119.05	292.154	C14H20N4O3	[M-H]-	N-p-Coumaroylhydroxyagmatine	Alkaloids	Phenolamine	-	3	104964	128918	107405	79988	82112.3	79719.7	-	-	0.708553	-0.497053	0.0122983	1.34428	0.0672098
Lmyp002919	358.11	178.05	357.106	C15H19NO9	[M+H]+	2-Hydroxy-7-methoxy-1,4-benzoxazin-3(2H)-one glucoside (HMBOA glucoside)	Alkaloids	Alkaloids	17622-26-3	1	5.37253e+06	7.23637e+06	6.1021e+06	4.79773e+06	4.78008e+06	3.60759e+06	-	-	0.704687	-0.504946	0.0514605	1.19133	0.164138
Ylyp002274	355.08	163.04	354.089	C15H18N2O6S	[M+H]+	niazidin	Alkaloids	Alkaloids	-	3	4.18971e+07	3.49544e+07	3.71002e+07	2.27539e+07	3.09812e+07	2.48585e+07	-	-	0.68971	-0.535937	0.0213502	1.30741	0.0990188
mws1383	243.09	145.08	242.08	C12H10N4O2	[M+H]+	Lumichrome	Alkaloids	Alkaloids	1086-80-2	3	111575	133527	189820	104782	94342.1	100431	C01727	ko00740	0.688757	-0.537933	0.127226	1.05027	0.28802
pmb1912	474.17	327.12	473.166	C20H23N7O7	[M+H]+	10-Formyltetrahydrofolic Acid	Alkaloids	Alkaloids	2800-34-2	1	2.40908e+06	2.14648e+06	2.88715e+06	1.82156e+06	1.66065e+06	1.62794e+06	C00234	ko00670,ko00970,ko01100,ko01200,ko01240	0.686599	-0.542461	0.0258891	1.30468	0.10862
Lmyp002912	196.06	150.06	195.053	C9H9NO4	[M+H]+	2-Hydroxy-7-methoxy-1,4-benzoxazin-3(2H)-one (HMBOA)	Alkaloids	Alkaloids	17359-53-4	1	2.92727e+06	3.55845e+06	3.66171e+06	2.30761e+06	2.29069e+06	2.26225e+06	-	-	0.676089	-0.564715	0.00887228	1.37713	0.0549633
Lmyp001801	182.04	136.04	181.037	C8H7NO4	[M+H]+	2,7-Dihydroxy-1,4-benzoxazin-3(4H)-one (DHBOA)	Alkaloids	Alkaloids	69804-59-7	1	4.59235e+06	5.64508e+06	5.2043e+06	3.14955e+06	3.60026e+06	3.65897e+06	-	-	0.674067	-0.569035	0.00826733	1.37516	0.0529071
MWStz054	152.11	91.06	151.1	C9H13NO	[M+H]+	2,4,6,6-Tetramethyl-3(6H)-pyridinone	Alkaloids	Pyridine alkaloids	203524-64-5	3	114526	83787	89079	62843.4	80436.7	46087	-	-	0.658915	-0.601836	0.0759297	1.13498	0.209762
pme1651	176.07	130.07	175.063	C10H9NO2	[M+H]+	Indole-3-acetic acid (IAA)	Alkaloids	Plumerane	87-51-4	3	31844.4	26800.8	38136.4	17148.6	25935	20262.1	C00954	ko00380,ko01100,ko04075	0.654522	-0.611486	0.0555488	1.19698	0.172372
Lmcp000611	144.08	84.06	143.07	C5H9N3O2	[M+H]+	2-Amino-4,5-dihydro-1H-imidazole-4-acetic acid	Alkaloids	Alkaloids	69098-41-5	3	7.04391e+06	6.08737e+06	6.2797e+06	5.31997e+06	3.63786e+06	3.67953e+06	-	-	0.651042	-0.619178	0.0226434	1.31431	0.100403
Lcsp002898	514.21	220.12	513.207	C21H31N5O10	[M+H]+	cis-Zeatin-O-glucoside riboside	Alkaloids	Alkaloids	125225-72-1	3	62666.8	40148.8	44270.5	27402.7	41000.9	24006.7	-	-	0.628273	-0.670535	0.102925	1.07654	0.252673
Lmlp001118	448.2	286.15	447.189	C23H29NO8	[M+H]+	3'-Glucosyl-6,7-dihydroxy-N-methyl-benzyltetrahydroisoquinoline	Alkaloids	Isoquinoline alkaloids	-	3	101198	156295	78988.3	62531.7	79850.6	55959.6	-	-	0.58946	-0.762535	0.128171	1.01177	0.288636
Hmlp002408	328.1	148.03	327.095	C14H17NO8	[M+H]+	2-Hydroxy-1,4-benzoxazine-3(2H)-one glucoside (HBOA glucoside)	Alkaloids	Alkaloids	27625-86-1	2	2.01736e+06	2.28412e+06	2.89235e+06	1.61114e+06	1.44409e+06	1.14449e+06	-	-	0.583794	-0.776469	0.027034	1.29121	0.110469
Hmtn001358	310.09	148.04	311.101	C14H17NO7	[M-H]-	2-(D-Glucosyloxy)-4-hydroxybenzeneacetonitrile	Alkaloids	Alkaloids	-	2	195230	139481	124573	85722.2	93214.3	86022.9	-	-	0.576897	-0.793614	0.0402168	1.24486	0.140841
Lmtp001399	312.11	150.05	311.101	C14H17NO7	[M+H]+	5,6-Dihydroxyindole-5-O-β-glucoside	Alkaloids	Plumerane	-	3	64900.2	65823.5	60533	39439.1	45267.8	23182.4	-	-	0.564107	-0.825959	0.0150652	1.32904	0.0776332
Cmqp003383	206.08	146.06	205.074	C11H11NO3	[M+H]+	Gentianamine	Alkaloids	Pyridine alkaloids	22952-54-1	2	47868.4	20759.9	72610.4	535.876	26677.3	535.876	C09961	-	0.19647	-2.34762	0.0943589	1.10404	0.239943
MWSmce572	148.08	103.06	147.068	C9H9NO	[M+H]+	Cinnamamide	Alkaloids	Alkaloids	22031-64-7	3	35014.9	19209.6	13304	1991.05	1991.05	9955.26	-	-	0.206393	-2.27654	0.0632619	1.18276	0.188339
mws1105	175.12	130.07	174.116	C11H14N2	[M+H]+	Gramine	Alkaloids	Plumerane	87-52-5	3	16736.4	53409	70076.8	3347.27	3347.27	3347.27	C08304	ko00999,ko01110	0.0716136	-3.80362	0.0511488	1.20821	0.163641
Lmyp003775	388.12	166.05	387.116	C16H21NO10	[M+H]+	2-Hydroxy-4,7-dimethoxy-1,4-benzoxazin-3(4H)-one glucoside (HDMBOA glucoside)	Alkaloids	Alkaloids	113565-33-6	1	187800	268180	364522	74010.3	61704.4	89872.9	-	-	0.274938	-1.86282	0.0185644	1.32917	0.0883617
Lmap001823	312.11	132.04	311.101	C14H17NO7	[M+H]+	Dhurrin	Alkaloids	Alkaloids	499-20-7	1	7.3509e+06	5.58016e+06	5.22584e+06	2.86437e+06	3.70822e+06	2.43344e+06	C05143	ko00460,ko01100,ko01110	0.496011	-1.01155	0.0157024	1.33443	0.07972
Lmyp003547	166.05	95.05	165.043	C8H7NO3	[M+H]+	4-Hydroxy-1,4-benzoxazin-3(4H)-one (D-DIBOA)	Alkaloids	Alkaloids	771-26-6	1	4.38496e+06	6.3265e+06	4.47592e+06	1.8492e+06	2.29458e+06	2.26153e+06	-	-	0.421752	-1.24553	0.0107117	1.35733	0.0620082
ML10198935	191.12	160.08	190.111	C11H14N2O	[M+H]+	N-Methylserotonin	Alkaloids	Plumerane	1134-01-6	1	1.31827e+06	876462	837922	201556	369261	153562	C06212	ko00380	0.238859	-2.06577	0.0100574	1.36767	0.0596127
Wbjp001097	193.1	148.04	192.09	C10H12N2O2	[M+H]+	3-(2-amino-1-hydroxyethyl)-1H-indol-5-ol	Alkaloids	Alkaloids	40979-78-0	1	23019.4	32299.8	17925	2974.89	2974.89	2974.89	-	-	0.121848	-3.03684	0.00700627	1.38348	0.0490725
mws0983	326.31	62.06	325.298	C20H39NO2	[M+H]+	N-Oleoylethanolamine	Alkaloids	Alkaloids	111-58-0	2	4841.76	8858.21	7975.14	968.352	968.352	968.352	C20792	-	0.134027	-2.8994	0.00681806	1.38847	0.048528
Zmsp000758	158.12	70.07	158.117	C8H15NO2	[M+H]+	1-(Hydroxymethyl)hexahydro-1h-pyrrolizin-2-ol	Alkaloids	Pyrrole alkaloids	-	3	181704	114545	177555	22909	22909	22909	-	-	0.145053	-2.78534	0.00341253	1.42997	0.0365994
Hmyp002656	222.08	130.06	221.069	C11H11NO4	[M+H]+	Methyl dioxindole-3-acetate	Alkaloids	Plumerane	57061-18-4	1	165492	151701	197516	85450.2	68583.4	85779.1	-	-	0.465918	-1.10185	0.00338281	1.43092	0.036577
Lmyp003772	226.07	166.05	225.064	C10H11NO5	[M+H]+	2-Hydroxy-4,7-dimethoxy-1,4-benzoxazin-3(4H)-one (HDMBOA)	Alkaloids	Alkaloids	149182-67-2	1	4.30432e+06	4.91097e+06	3.43173e+06	791317	1.37864e+06	925417	-	-	0.244751	-2.03061	0.00237405	1.42691	0.030442
Lmhp005550	441.2	177.05	440.195	C24H28N2O6	[M+H]+	N,N'-Diferuloylputrescine	Alkaloids	Phenolamine	42369-86-8	1	34379.3	51898.5	40584.4	6875.87	6875.87	6875.87	-	-	0.162598	-2.62062	0.00230744	1.43082	0.030442
zjxp121706	221.12	58.06	220.121	C12H16N2O2	[M+H]+	Bufotenine N-oxide	Alkaloids	Alkaloids	-	3	570635	628198	849132	89479	61867.5	86264.7	-	-	0.116023	-3.10752	0.0021094	1.44204	0.0303667
Wafp002310	309.14	163.04	308.137	C15H20N2O5	[M+H]+	1-O-Caffeoyllysine	Alkaloids	Phenolamine	-	2	1276.9	1276.9	1276.9	1276.9	1276.9	1276.9	-	-	1	0	1	#N/A	1
Lmmp001673	302.12	140.07	301.116	C13H19NO7	[M+H]+	2-Ethyl-3-methylmaleimide-N-glucoside	Alkaloids	Alkaloids	-	1	28319.3	28319.3	28319.3	28319.3	28319.3	28319.3	-	-	1	0	1	#N/A	1
pma1840	250.14	147.04	250.144	C14H20NO3+	[M]+	4-Coumaroylcholine	Alkaloids	Phenolamine	-	3	7291.78	7291.78	7291.78	7291.78	7291.78	7291.78	-	-	1	0	1	#N/A	1
Lacp001298	168.1	91.05	167.095	C9H13NO2	[M+H]+	4-Hydroxy-3-methoxy-β-phenethylamine	Alkaloids	Alkaloids	-	2	14925	14925	14925	14925	14925	14925	-	-	1	0	1	#N/A	1
pmb0130	203.12	144.08	202.111	C12H14N2O	[M+H]+	Acetryptine	Alkaloids	Plumerane	3551-18-6	3	2948.76	2948.76	2948.76	2948.76	2948.76	2948.76	-	-	1	0	1	#N/A	1
pmp000727	288.13	177.05	287.127	C15H17N3O3	[M+H]+	Feruloylhistamine	Alkaloids	Phenolamine	94848-18-7	3	4510.08	4510.08	4510.08	4510.08	4510.08	4510.08	-	-	1	0	1	#N/A	1
Lmyp001486	410.16	248.11	409.158	C16H27NO11	[M+H]+	Linustatin	Alkaloids	Alkaloids	72229-40-4	3	2918.97	2918.97	2918.97	2918.97	2918.97	2918.97	C08333	-	1	0	1	#N/A	1
MWStz202	353.15	177.06	352.142	C20H20N2O4	[M+H]+	cis-Moschamine	Alkaloids	Phenolamine	193224-24-7	1	14346.8	14346.8	14346.8	14346.8	14346.8	14346.8	-	-	1	0	1	#N/A	1
HJN092	409.18	259.11	410.184	C23H26N2O5	[M-H]-	p-Coumaroylferuloylputrescine	Alkaloids	Phenolamine	-	1	3506.87	3506.87	3506.87	3506.87	3506.87	3506.87	-	-	1	0	1	#N/A	1
pme3033	104.07	58.07	103.063	C4H9NO2	[M+H]+	N,N-Dimethylglycine	Amino acids and derivatives	Amino acids and derivatives	1118-68-9	2	2.90144e+06	4.14255e+06	4.9385e+06	4.47375e+06	3.51729e+06	3.91846e+06	C01026	ko00260,ko01100	0.993909	-0.00881401	0.972125	0.0357146	1
Zmmp000606	148.1	84.08	147.089	C6H13NO3	[M+H]+	2-Amino-4-hydroxy-3-methylpentanoic acid	Amino acids and derivatives	Amino acids and derivatives	-	2	3.54534e+07	2.98219e+07	2.29044e+07	3.03753e+07	2.99653e+07	2.67342e+07	-	-	0.98747	-0.0181913	0.927588	0.0615625	0.983771
Wayn001257	292.14	130.09	293.147	C12H23NO7	[M-H]-	N-(1-Deoxy-1-fructosyl)Leucine	Amino acids and derivatives	Amino acids and derivatives	-	3	18990.8	146169	143033	49100.7	53728.1	174353	-	-	0.899377	-0.153002	0.86857	0.141159	0.948134
mws4052	102.06	56.05	101.048	C4H7NO2	[M+H]+	1-Aminocyclopropane-1-carboxylic acid	Amino acids and derivatives	Amino acids and derivatives	22059-21-8	3	534826	445800	370348	412043	430148	473247	C01234	ko00270,ko01100,ko01110	0.973696	-0.0384566	0.827346	0.177838	0.9219
MWSprf117	221.09	130.06	220.085	C11H12N2O3	[M+H]+	5-Hydroxy-DL-tryptophan(5-HTP)	Amino acids and derivatives	Amino acids and derivatives	56-69-9	2	99409.2	126242	89744.1	124782	89454.5	88362.6	C01017	-	0.959428	-0.0597539	0.80527	0.178014	0.904504
Wayn002636	365.13	203.08	366.142	C17H22N2O7	[M-H]-	N-(1-Deoxy-1-fructosyl)Tryptophan	Amino acids and derivatives	Amino acids and derivatives	-	3	7679.12	49894.7	30615.9	20671.5	35836.2	42656.9	-	-	1.12445	0.169214	0.804367	0.210473	0.904504
pme0014	148.06	84.04	147.053	C5H9NO4	[M+H]+	L-Glutamic acid	Amino acids and derivatives	Amino acids and derivatives	56-86-0	1	1.02137e+07	9.33739e+06	7.092e+06	9.81499e+06	8.66032e+06	9.05311e+06	C00025	ko00220,ko00250,ko00330,ko00332,ko00340,ko00430,ko00470,ko00480,ko00524,ko00630,ko00650,ko00660,ko00860,ko00910,ko00970,ko01100,ko01110,ko01200,ko01210,ko01230,ko01240,ko02010	1.03323	0.0471607	0.78036	0.223638	0.886232
Wagp002398	513.21	205.1	512.201	C23H32N2O11	[M+H]+	Tryptophan N-Rutinoside	Amino acids and derivatives	Amino acids and derivatives	-	1	243167	307431	301452	332194	257884	222471	-	-	0.953638	-0.0684857	0.748191	0.244038	0.867497
Zmzp000145	189.16	84.08	188.153	C9H20N2O2	[M+H]+	Trimethyllysine	Amino acids and derivatives	Amino acids and derivatives	23284-33-5	3	1.39746e+06	1.60731e+06	1.37552e+06	1.44053e+06	1.47971e+06	1.38312e+06	C03793	ko00310,ko01100	0.982439	-0.0255605	0.761842	0.248603	0.873999
mws0671	120.07	74.06	119.058	C4H9NO3	[M+H]+	L-Homoserine	Amino acids and derivatives	Amino acids and derivatives	672-15-1	3	3.08754e+06	2.70347e+06	2.29818e+06	2.93933e+06	2.67849e+06	2.71596e+06	C00263	ko00260,ko00270,ko00300,ko00920,ko01100,ko01110,ko01230	1.03024	0.0429751	0.753136	0.252385	0.869704
MWStz261	211.14	70.07	210.137	C11H18N2O2	[M+H]+	Cyclo(D-Leu-L-Pro)	Amino acids and derivatives	Amino acids and derivatives	36238-67-2	3	4744.85	118008	146968	92415.6	103175	121454	-	-	1.17546	0.233219	0.739282	0.260626	0.860074
MWS201415	231.1	70.07	230.09	C9H14N2O5	[M+H]+	Pro-Asp	Amino acids and derivatives	Amino acids and derivatives	85227-98-1	3	32040.1	46086.8	53430.1	39846.5	45306.6	55023.2	-	-	1.06552	0.0915539	0.727514	0.267437	0.853325
Zmzn000113	146.05	102.06	147.053	C5H9NO4	[M-H]-	L-threo-3-Methylaspartate	Amino acids and derivatives	Amino acids and derivatives	6061-13-8	1	1.66817e+06	1.34155e+06	1.2344e+06	1.39309e+06	1.46107e+06	1.54505e+06	C03618	ko00630,ko00660,ko01100,ko01200	1.03654	0.0517772	0.726329	0.273661	0.853102
Zmgn002106	206.08	58.03	207.089	C11H13NO3	[M-H]-	N-Acetyl-L-phenylalanine	Amino acids and derivatives	Amino acids and derivatives	2018-61-3	3	122517	124915	143713	109628	124550	143511	C03519	ko00360,ko01100	0.965596	-0.0505082	0.724834	0.282155	0.851928
ZbWp002423	180.1	120.08	179.095	C10H13NO2	[M+H]+	N-methylphenylalanine	Amino acids and derivatives	Amino acids and derivatives	-	3	1.2259e+06	1.47987e+06	1.37894e+06	1.54314e+06	1.24105e+06	1.44745e+06	-	-	1.03597	0.0509779	0.693967	0.286591	0.830674
Wayn002083	326.12	164.07	327.131	C15H21NO7	[M-H]-	N-(1-Deoxy-1-fructosyl)Phenylalanine	Amino acids and derivatives	Amino acids and derivatives	-	2	114798	572040	653991	160921	184357	708340	-	-	0.785796	-0.347774	0.715995	0.299097	0.845012
pmb2857	308.1	146.05	309.106	C11H19NO9	[M-H]-	L-Glutamic acid-O-glycoside	Amino acids and derivatives	Amino acids and derivatives	-	3	10375.1	64581.2	38952.1	5119.28	15839.6	62049.8	-	-	0.728731	-0.456541	0.683254	0.324623	0.823275
MWSmce585	104.07	59.01	103.063	C4H9NO2	[M+H]+	Methyl 3-aminopropanoate	Amino acids and derivatives	Amino acids and derivatives	4138-35-6	2	2.38189e+06	3.93414e+06	4.57742e+06	3.68027e+06	2.71337e+06	3.50922e+06	-	-	0.909067	-0.137542	0.668863	0.344977	0.813443
MW0144826	357.12	151.08	358.116	C18H18N2O6	[M-H]-	Ala-HoPhe-OH	Amino acids and derivatives	Amino acids and derivatives	-	3	115543	131013	84438.2	143764	112922	102492	-	-	1.08515	0.117892	0.637749	0.37073	0.794178
pme0124	173.09	116.07	172.085	C7H12N2O3	[M+H]+	L-Glycyl-L-proline	Amino acids and derivatives	Amino acids and derivatives	704-15-4	3	201717	306240	296462	256428	310324	293362	-	-	1.06924	0.0965809	0.64162	0.3775	0.796109
pmb2657	289.12	131.08	290.123	C10H18N4O6	[M-H]-	Argininosuccinic acid	Amino acids and derivatives	Amino acids and derivatives	2387-71-5	3	11792.1	17412	6443.12	11687.2	21924	9310.55	C03406	ko00220,ko00250,ko01100,ko01110,ko01230	1.20407	0.26792	0.653078	0.388563	0.805245
Wayp001104	344.13	182.08	343.126	C15H21NO8	[M+H]+	N-(1-Deoxy-1-fructosyl)Tyrosine	Amino acids and derivatives	Amino acids and derivatives	-	2	101079	138663	141239	136978	121960	147017	-	-	1.06555	0.0915988	0.605735	0.393789	0.764182
MW0107643	375.13	293.12	376.13	C15H24N2O7S	[M-H]-	Lactacystin	Amino acids and derivatives	Amino acids and derivatives	133343-34-7	3	14891.8	29299	14795.4	24475.6	15961.1	28737.6	-	-	1.17272	0.229857	0.607923	0.399077	0.764806
pme0075	188.06	128.04	189.064	C7H11NO5	[M-H]-	N-Acetyl-L-glutamic acid	Amino acids and derivatives	Amino acids and derivatives	1188-37-0	3	159970	220656	215683	164303	219312	160684	C00624	ko00220,ko00470,ko01100,ko01110,ko01210,ko01230	0.912783	-0.131657	0.558133	0.43548	0.72102
Zmdp000441	178.05	88.04	177.046	C6H11NO3S	[M+H]+	3-(Allylsulphinyl)-L-alanine; Alliin	Amino acids and derivatives	Amino acids and derivatives	17795-26-5	3	35286.4	33704	98198.9	31979.5	53455.2	41839.4	C08265	-	0.761257	-0.393544	0.580064	0.436255	0.742769
pme0170	217.13	158.08	216.122	C8H16N4O3	[M+H]+	N-Acetyl-L-Arginine	Amino acids and derivatives	Amino acids and derivatives	155-84-0	3	607670	485636	519756	509998	546825	465164	-	-	0.943539	-0.0838459	0.522293	0.492873	0.686259
mws1346	162.08	98.06	161.069	C6H11NO4	[M+H]+	L-Homoglutamic acid	Amino acids and derivatives	Amino acids and derivatives	542-32-5	3	133564	112416	115755	112911	128109	147601	C00956	ko00300,ko00310,ko01100,ko01110,ko01210,ko01230	1.07433	0.103434	0.496488	0.504057	0.660967
MW0158678	387.13	207.07	388.127	C19H20N2O7	[M-H]-	Tyr-Abu-OH	Amino acids and derivatives	Amino acids and derivatives	-	3	136488	123792	121772	148264	82663.1	111131	-	-	0.895319	-0.159526	0.532599	0.509398	0.69646
MW0109387	311.13	59.01	252.122	C11H16N4O3	[M+CH3COO]-	Prolylhistidine	Amino acids and derivatives	Amino acids and derivatives	-	3	1.29011e+07	1.13646e+07	9.37565e+06	1.11116e+07	1.04185e+07	9.76567e+06	-	-	0.930277	-0.104268	0.513563	0.510549	0.677903
pme2743	194.08	91.05	193.074	C10H11NO3	[M+H]+	N-Phenylacetylglycine	Amino acids and derivatives	Amino acids and derivatives	500-98-1	3	35805.7	20292.9	45967.4	22663.9	28642.7	33418.2	C05598	ko00360	0.830098	-0.268647	0.514262	0.52459	0.678304
MWS201419	204.13	84.08	203.127	C8H17N3O3	[M+H]+	Lys-Gly	Amino acids and derivatives	Amino acids and derivatives	7563-03-3	3	4.81593e+06	5.18471e+06	3.56395e+06	5.56571e+06	4.76442e+06	4.58367e+06	-	-	1.09947	0.136802	0.478464	0.55373	0.644827
MWS201455	262.14	84.08	261.132	C10H19N3O5	[M+H]+	Asp-Lys	Amino acids and derivatives	Amino acids and derivatives	5891-51-0	3	71769.4	56923	73021.1	54476.7	75479.1	43312.5	-	-	0.858983	-0.219299	0.427729	0.585852	0.605397
mws0250	182.08	136.08	181.074	C9H11NO3	[M+H]+	L-Tyrosine*	Amino acids and derivatives	Amino acids and derivatives	60-18-4	1	3.0699e+07	3.5415e+07	3.29845e+07	3.69565e+07	3.33548e+07	3.34257e+07	C00082	ko00130,ko00261,ko00350,ko00360,ko00400,ko00460,ko00730,ko00940,ko00950,ko00965,ko00966,ko00970,ko00999,ko01100,ko01110,ko01210,ko01230,ko01240	1.04681	0.0659953	0.440569	0.599668	0.61343
pmb1283	448.22	163.5	447.215	C18H33N5O6S	[M+H]+	L-Glutaminyl-L-valyl-L-valyl-L-cysteine	Amino acids and derivatives	Amino acids and derivatives	-	3	115086	124670	163163	223552	113885	164226	-	-	1.24507	0.316228	0.399427	0.61613	0.577923
MWS04559g	182.08	136.08	181.074	C9H11NO3	[M+H]+	3-Hydroxy-L-phenylalanine*	Amino acids and derivatives	Amino acids and derivatives	587-33-7	1	3.19874e+07	3.8702e+07	3.85666e+07	4.13865e+07	4.24412e+07	3.43969e+07	C20807	-	1.08209	0.113817	0.423732	0.626335	0.603422
MWS04447	130.09	70.07	129.079	C6H11NO2	[M+H]+	Homoproline	Amino acids and derivatives	Amino acids and derivatives	56879-46-0	2	716938	939922	1.00778e+06	1.14133e+06	814781	1.09997e+06	-	-	1.1469	0.197745	0.388867	0.626769	0.568395
MW0153739	341.09	195.05	342.089	C14H18N2O6S	[M-H]-	Met-Abu-OH	Amino acids and derivatives	Amino acids and derivatives	-	3	653409	1.14125e+06	732391	811784	566212	675723	-	-	0.812695	-0.299214	0.398357	0.628022	0.577366
Zazp002547	205.1	146.06	204.09	C11H12N2O2	[M+H]+	cyclo-(Gly-Phe)	Amino acids and derivatives	Amino acids and derivatives	10125-07-2	2	284209	362325	335732	345707	413073	319114	-	-	1.09735	0.134028	0.427839	0.635471	0.605397
mws0124	247.11	130.06	246.1	C13H14N2O3	[M+H]+	N-(3-Indolylacetyl)-L-alanine	Amino acids and derivatives	Amino acids and derivatives	57105-39-2	3	13408.3	1762.51	1762.51	1762.51	1762.51	1762.51	-	-	0.312255	-1.6792	0.373901	0.675609	0.55551
pme2617	166.05	102.06	165.046	C5H11NO3S	[M+H]+	L-Methionine Sulfoxide	Amino acids and derivatives	Amino acids and derivatives	3226-65-1	3	656344	499221	587190	598519	508500	386402	C02989	ko00270,ko01100	0.856931	-0.222749	0.338122	0.711411	0.528913
mws3109	168.07	123.04	167.058	C8H9NO3	[M+H]+	4-Hydroxy-L-phenylglycine	Amino acids and derivatives	Amino acids and derivatives	32462-30-9	3	74103.6	143363	83767.6	117592	164283	104694	-	-	1.28328	0.359838	0.370564	0.713792	0.55551
MWSmce190	148.09	74.02	147.089	C6H13NO3	[M+H]+	4-Hydroxy-L-Isoleucine	Amino acids and derivatives	Amino acids and derivatives	781658-23-9	3	293942	358032	331583	399697	293921	540562	-	-	1.25481	0.327473	0.321009	0.714761	0.513375
pmb0464	458.15	116.03	457.143	C16H27NO14	[M+H]+	L-Aspartic acid-O-diglucoside	Amino acids and derivatives	Amino acids and derivatives	-	3	98078.3	54942.1	50809.3	56637.2	52276.3	43115.6	-	-	0.745863	-0.423018	0.331285	0.72456	0.521665
MW0109888	325.15	59.01	266.127	C13H18N2O4	[M+CH3COO]-	Thr-Phe	Amino acids and derivatives	Amino acids and derivatives	16875-27-7	3	581696	566830	465930	528334	486982	455953	-	-	0.911309	-0.133988	0.319001	0.73149	0.512553
Zbqp003540	360.21	198.11	359.206	C16H29N3O6	[M+H]+	L-isoleucyl-L-aspartyl-L-isoleucine	Amino acids and derivatives	Amino acids and derivatives	-	3	185577	195889	143603	234128	199497	172482	-	-	1.15434	0.207068	0.32257	0.731857	0.514749
MWS201444	204.1	84.04	203.091	C7H13N3O4	[M+H]+	Gln-Gly	Amino acids and derivatives	Amino acids and derivatives	2650-65-9	3	5.43216e+06	4.94848e+06	4.15806e+06	4.83946e+06	4.20415e+06	3.92647e+06	-	-	0.892107	-0.164712	0.31845	0.73702	0.512147
MWS1933	194.08	119.05	193.074	C10H11NO3	[M+H]+	N-(2-Methylbenzoyl)glycine	Amino acids and derivatives	Amino acids and derivatives	42013-20-7	3	45254.6	55460.4	26963.5	33091.4	33413.5	31810.2	-	-	0.770021	-0.37703	0.306189	0.741403	0.502314
MWSmce607	120.07	56.05	119.058	C4H9NO3	[M+H]+	DL-Threonine	Amino acids and derivatives	Amino acids and derivatives	80-68-2	3	1.16908e+06	1.0484e+06	899292	1.11856e+06	1.08905e+06	1.20812e+06	-	-	1.09592	0.132145	0.31025	0.745123	0.504772
MW0108426	287.15	227.13	288.147	C16H20N2O3	[M-H]-	N-(3-Indolylacetyl)-L-isoleucine	Amino acids and derivatives	Amino acids and derivatives	57105-45-0	3	85802.3	65649.1	51002.7	65687.8	38213.4	52162	-	-	0.770857	-0.375465	0.294599	0.781569	0.489554
pme0008	176.1	113.07	175.096	C6H13N3O3	[M+H]+	L-Citrulline	Amino acids and derivatives	Amino acids and derivatives	372-75-8	3	199784	155984	131496	124957	133120	149880	C00327	ko00220,ko01100,ko01110,ko01230	0.83724	-0.256287	0.281964	0.785663	0.478113
Zmdp000292	189.14	70.07	188.127	C7H16N4O2	[M+H]+	Arginine methyl ester*	Amino acids and derivatives	Amino acids and derivatives	-	3	99872.6	64870.8	61219	92288.9	87785.9	93294.7	-	-	1.2098	0.274769	0.272743	0.792376	0.465699
mws5037	203.14	86.1	202.132	C9H18N2O3	[M+H]+	L-Alanyl-L-leucine	Amino acids and derivatives	Amino acids and derivatives	3303-34-2	3	31082.4	120890	73865.8	6216.48	75890.1	6216.48	-	-	0.391089	-1.35443	0.258319	0.794546	0.447301
mws0712	130.05	86.06	131.058	C5H9NO3	[M-H]-	N-Propionylglycine	Amino acids and derivatives	Amino acids and derivatives	21709-90-0	3	3.00546e+06	2.94998e+06	2.06283e+06	3.28782e+06	3.23968e+06	2.76563e+06	-	-	1.159	0.212875	0.288946	0.796915	0.485634
MWS201414	230.11	70.07	229.106	C9H15N3O4	[M+H]+	Pro-Asn	Amino acids and derivatives	Amino acids and derivatives	107856-82-6	3	37830.6	74811.9	122302	140227	107420	96201.1	-	-	1.46353	0.549451	0.261476	0.813893	0.451401
Zmdp000972	136.04	91.05	135.035	C4H9NO2S	[M+H]+	S-Methyl-L-cysteine	Amino acids and derivatives	Amino acids and derivatives	1187-84-4	2	1.86164e+06	2.0842e+06	2.32017e+06	2.57668e+06	2.39264e+06	2.09429e+06	C22040	ko02010	1.12729	0.172857	0.240565	0.848967	0.42867
pme1286	385.13	250	384.122	C14H20N6O5S	[M+H]+	S-(5'-Adenosy)-L-homocysteine	Amino acids and derivatives	Amino acids and derivatives	979-92-0	1	198919	257126	186764	252530	289639	219059	C00021	ko00270,ko01100,ko01230,ko01240	1.18422	0.243937	0.255677	0.858803	0.445751
pmb0962	235.17	118.09	234.158	C10H22N2O4	[M+H]+	L-Lysine-Butanoic Acid	Amino acids and derivatives	Amino acids and derivatives	80407-71-2	3	7.99988e+06	3.66096e+06	3.42061e+06	5.8536e+06	8.28752e+06	8.39136e+06	-	-	1.49405	0.579231	0.218569	0.878345	0.4046
MWSmce542	219.11	132.09	218.106	C12H14N2O2	[M+H]+	1-Methyltryptophan	Amino acids and derivatives	Amino acids and derivatives	21339-55-9	3	58475.6	77318.9	78672.5	111078	123295	63916.6	-	-	1.39084	0.475959	0.220106	0.898892	0.405507
MWS5209	235.16	118.09	117.079	C5H11NO2	[2M+H]+	N-Methyl-α-aminoisobutyric acid	Amino acids and derivatives	Amino acids and derivatives	2566-34-9	3	5.8126e+06	2.71922e+06	3.45778e+06	4.81333e+06	8.04941e+06	5.33319e+06	-	-	1.51764	0.601832	0.20552	0.910609	0.389891
MWS04412	175.12	70.07	174.137	C8H18N2O2	[M+H]+	N(6),N(6)-Dimethyl-L-lysine	Amino acids and derivatives	Amino acids and derivatives	2259-86-1	2	4.94868e+06	6.65176e+06	1.6555e+06	4.0722e+06	1.05275e+07	1.11635e+07	-	-	1.94352	0.958671	0.197238	0.925246	0.379014
MWS201054	162.08	56.05	161.069	C6H11NO4	[M+H]+	O-Acetyl-L-homoserine	Amino acids and derivatives	Amino acids and derivatives	250736-84-6	3	1.10919e+06	729237	658439	679863	457312	619666	C01077	ko00270,ko01100	0.703617	-0.507138	0.186565	0.94226	0.366719
mws0582	322.11	130.05	321.099	C11H19N3O6S	[M+H]+	S-(Methyl)glutathione	Amino acids and derivatives	Amino acids and derivatives	2922-56-7	3	7609.01	81944	7609.01	38045.1	136109	233473	C11347	-	4.19534	2.06879	0.168345	0.9626	0.341869
MWSslk120	208.1	120.08	207.089	C11H13NO3	[M+H]+	N-Acetyl-DL-phenylalanine	Amino acids and derivatives	Amino acids and derivatives	2901-75-9	3	154143	126842	202491	144571	111655	66609.3	-	-	0.667739	-0.582644	0.165618	0.966277	0.337932
MWSslk140	192.07	56.05	191.062	C7H13NO3S	[M+H]+	N-Acetyl-L-Methionine	Amino acids and derivatives	Amino acids and derivatives	65-82-7	3	57290.3	92399.1	75147.6	105372	141366	80389.4	C02712	-	1.45495	0.540972	0.169873	0.984484	0.344158
Lmbp000123	164.07	56.05	163.067	C6H13NO2S	[M+H]+	L-Homomethionine	Amino acids and derivatives	Amino acids and derivatives	25148-30-5	3	181890	333443	244480	168126	189141	159021	C17213	ko00966,ko01110,ko01210	0.679494	-0.557468	0.144664	0.985825	0.311562
MWSmce056	205.09	146.06	204.09	C11H12N2O2	[M+H]+	DL-Tryptophan	Amino acids and derivatives	Amino acids and derivatives	54-12-6	1	314557	354846	258449	319114	442160	403829	C00806	-	1.2557	0.32849	0.159687	0.993358	0.330945
Zbqp003189	217.15	144.08	216.147	C10H20N2O3	[M+H]+	Val-Val	Amino acids and derivatives	Amino acids and derivatives	3918-94-3	3	579863	573575	427522	698974	1.14923e+06	618658	-	-	1.56036	0.641876	0.161976	0.997426	0.333745
MWS201461	288.2	175.12	287.196	C12H25N5O3	[M+H]+	Leu-Arg	Amino acids and derivatives	Amino acids and derivatives	26607-15-8	3	2502.45	2502.45	35174.5	235252	713363	105822	-	-	26.2432	4.71387	0.141769	1.03096	0.309464
Wcfp004977	291.1	245.09	290.09	C14H14N2O5	[M+H]+	Malonyltryptophan	Amino acids and derivatives	Amino acids and derivatives	-	1	20903.8	13085.5	9057.84	24738.9	37684.9	40284.6	-	-	2.38596	1.25457	0.0285235	1.28424	0.113565
Lcsp001861	229.15	116.07	228.147	C11H20N2O3	[M+H]+	Leu-Pro	Amino acids and derivatives	Amino acids and derivatives	-	1	4.11919e+06	9.44647e+06	8.63476e+06	1.94394e+07	1.43908e+07	1.39473e+07	-	-	2.1521	1.10574	0.0243334	1.30118	0.10449
MWS201479	239.1	136.08	238.095	C11H14N2O4	[M+H]+	Tyr-Gly*	Amino acids and derivatives	Amino acids and derivatives	673-08-5	1	428594	1.11448e+06	1.28838e+06	2.1225e+06	2.43151e+06	1.75501e+06	-	-	2.22818	1.15587	0.0239749	1.31353	0.103629
Zmmp002230	375.19	133.06	374.18	C15H26N4O7	[M+H]+	L-leucyl-L-aspartyl-L-glutamine	Amino acids and derivatives	Amino acids and derivatives	-	1	82272.1	139998	147920	385990	243389	266583	-	-	2.42028	1.27517	0.0229088	1.30114	0.101058
Lcsp002225	333.16	188.07	332.149	C16H20N4O4	[M+H]+	L-Glutaminyl-L-tryptophan	Amino acids and derivatives	Amino acids and derivatives	66851-83-0	2	89741.2	109520	152631	654087	397508	362155	-	-	4.01756	2.00632	0.0195737	1.31761	0.0925301
Lcsp003010	360.21	86.1	359.206	C16H29N3O6	[M+H]+	Ile-Asp-Leu	Amino acids and derivatives	Amino acids and derivatives	-	1	149455	379756	410171	997427	2.11206e+06	1.68e+06	-	-	5.09855	2.35009	0.0185557	1.33502	0.0883617
MWS4309	262.12	188.07	261.111	C13H15N3O3	[M+H]+	Glycyl-tryptophan	Amino acids and derivatives	Amino acids and derivatives	2390-74-1	2	118154	202865	168959	521619	513142	312914	-	-	2.75048	1.45968	0.0169155	1.3444	0.083172
Lcsp001751	346.2	185.16	345.19	C15H27N3O6	[M+H]+	Val-Ile-Asp	Amino acids and derivatives	Amino acids and derivatives	-	1	185934	512112	557064	891007	888654	915244	-	-	2.14715	1.10242	0.0149349	1.34505	0.0774269
Lmrj002793	277.12	120.08	276.111	C14H16N2O4	[M+H]+	Cyclo(Phe-Glu)	Amino acids and derivatives	Amino acids and derivatives	-	3	9666.37	42176.5	33614.6	74699.9	72940.6	98133.3	-	-	2.87598	1.52405	0.0135107	1.34831	0.0717782
Lcsp003225	408.21	215.14	407.206	C20H29N3O6	[M+H]+	Leu-Glu-Phe	Amino acids and derivatives	Amino acids and derivatives	-	2	92640	162367	145780	572161	400951	348640	-	-	3.29789	1.72154	0.0122322	1.35919	0.0672098
Lmhp001461	229.15	70.07	228.147	C11H20N2O3	[M+H]+	L-Prolyl-L-Leucine	Amino acids and derivatives	Amino acids and derivatives	52899-07-7	1	2.97093e+06	6.35012e+06	6.76649e+06	1.19862e+07	1.07611e+07	1.05382e+07	-	-	2.06902	1.04895	0.0111007	1.3657	0.0628674
Lmhp001732	263.14	70.06	262.132	C14H18N2O3	[M+H]+	L-Prolyl-L-Phenylalanine	Amino acids and derivatives	Amino acids and derivatives	13589-02-1	2	539187	1.04117e+06	1.06136e+06	2.02261e+06	1.89624e+06	1.5969e+06	-	-	2.08794	1.06208	0.0107322	1.37413	0.0620082
Zmmp003258	358.2	116.07	357.19	C16H27N3O6	[M+H]+	Glu-Pro-Leu	Amino acids and derivatives	Amino acids and derivatives	-	2	98082.6	300684	327873	681211	558041	590478	-	-	2.51807	1.33232	0.0106473	1.36586	0.0619347
Lcsp003066	374.23	243.13	373.221	C17H31N3O6	[M+H]+	Leu-Glu-Ile	Amino acids and derivatives	Amino acids and derivatives	-	1	89276.6	198855	229335	376979	431717	358351	-	-	2.25531	1.17332	0.010646	1.37431	0.0619347
Wccp002543	295.13	120.08	294.122	C14H18N2O5	[M+H]+	γ-Glutamylphenylalanine	Amino acids and derivatives	Amino acids and derivatives	7432-24-8	2	957407	2.12381e+06	2.41373e+06	5.26382e+06	4.93099e+06	3.81863e+06	-	-	2.55024	1.35063	0.0103967	1.37515	0.0608899
mws0629	281.11	166.09	280.106	C13H16N2O5	[M+H]+	L-Aspartyl-L-Phenylalanine	Amino acids and derivatives	Amino acids and derivatives	13433-09-5	2	535125	1.0298e+06	1.20215e+06	3.10732e+06	3.22013e+06	2.09673e+06	-	-	3.04444	1.60618	0.00997647	1.38082	0.0594431
Lcsp001369	318.17	157.13	317.159	C13H23N3O6	[M+H]+	Ala-Ile-Asp	Amino acids and derivatives	Amino acids and derivatives	-	3	141777	385053	421242	860524	881322	695423	-	-	2.57077	1.3622	0.00931281	1.38257	0.0571947
Lcsp002236	358.2	70.07	357.19	C16H27N3O6	[M+H]+	Pro-Glu-Ile	Amino acids and derivatives	Amino acids and derivatives	-	1	134777	249406	324629	555646	488654	515304	-	-	2.20031	1.13771	0.00836851	1.37904	0.0529903
Lcsp001929	332.18	173.09	331.174	C14H25N3O6	[M+H]+	Ala-Glu-Leu	Amino acids and derivatives	Amino acids and derivatives	-	1	385882	811587	1.02817e+06	1.99347e+06	1.90531e+06	1.59412e+06	-	-	2.46801	1.30335	0.00829305	1.38499	0.0529071
mws0736	189.12	86.1	188.116	C8H16N2O3	[M+H]+	N-Glycyl-L-leucine*	Amino acids and derivatives	Amino acids and derivatives	869-19-2	1	3.23157e+06	7.63998e+06	8.09437e+06	1.90862e+07	1.43284e+07	1.61163e+07	C02155	-	2.61158	1.38492	0.00806604	1.37977	0.0524292
Zbqp003125	279.17	86.1	278.163	C15H22N2O3	[M+H]+	Ile-Phe	Amino acids and derivatives	Amino acids and derivatives	-	2	761294	152259	152259	4.63605e+06	9.29239e+06	7.95794e+06	-	-	20.535	4.36001	0.00770521	1.39248	0.0512706
Lcsp002329	288.19	143.12	287.185	C13H25N3O4	[M+H]+	Gly-Leu-Val	Amino acids and derivatives	Amino acids and derivatives	-	1	215915	591535	699260	1.45076e+06	1.30303e+06	1.20112e+06	-	-	2.62487	1.39225	0.00752767	1.38909	0.0506568
pmb2591	245.09	203.08	246.1	C13H14N2O3	[M-H]-	N-Acetyl-L-Tryptophan	Amino acids and derivatives	Amino acids and derivatives	1218-34-4	1	209279	268370	289299	482343	684034	561347	-	-	2.25273	1.17167	0.0072158	1.39876	0.0495293
MW0110113	320.13	59.01	261.111	C13H15N3O3	[M+CH3COO]-	Tryptophylglycine	Amino acids and derivatives	Amino acids and derivatives	7360-09-0	3	144867	192460	238038	661598	494133	462558	-	-	2.81263	1.49192	0.00669498	1.39215	0.048528
MWS201381	292.13	188.07	291.122	C14H17N3O4	[M+H]+	Ser-Trp	Amino acids and derivatives	Amino acids and derivatives	94421-70-2	3	188324	304535	265514	788115	786340	544589	-	-	2.7942	1.48243	0.00666944	1.40337	0.048528
mws5041	189.12	86.1	188.116	C8H16N2O3	[M+H]+	L-Glycyl-L-isoleucine*	Amino acids and derivatives	Amino acids and derivatives	19461-38-2	1	2.0806e+06	4.77684e+06	5.42964e+06	1.29921e+07	1.05074e+07	1.00721e+07	-	-	2.73227	1.4501	0.00661832	1.39478	0.048528
Lcsp001322	260.16	242.15	259.153	C11H21N3O4	[M+H]+	L-Glutaminyl-L-isoleucine	Amino acids and derivatives	Amino acids and derivatives	86416-45-7	1	104003	262598	238381	484300	590512	476220	-	-	2.56377	1.35826	0.00687198	1.40191	0.048528
Lcsp002026	314.21	169.13	313.2	C15H27N3O4	[M+H]+	Pro-Val-Val	Amino acids and derivatives	Amino acids and derivatives	-	2	32680.9	71265.7	84839.4	153563	141671	143366	-	-	2.32327	1.21615	0.00658147	1.39482	0.048528
Lcsp002508	330.2	70.06	329.195	C15H27N3O5	[M+H]+	Pro-Thr-Ile	Amino acids and derivatives	Amino acids and derivatives	-	2	322627	547253	467478	1.02833e+06	991829	801696	-	-	2.11003	1.07726	0.00677854	1.40179	0.048528
Zbqn004682	289.08	203.08	290.09	C14H14N2O5	[M-H]-	N-(malonyl)tryptophan	Amino acids and derivatives	Amino acids and derivatives	-	1	165655	135419	139549	253551	356058	312075	-	-	2.09178	1.06473	0.00676472	1.3999	0.048528
Lcsp002417	318.2	159.11	317.195	C14H27N3O5	[M+H]+	Ser-Val-Leu	Amino acids and derivatives	Amino acids and derivatives	-	1	610905	1.19922e+06	1.40372e+06	4.5773e+06	3.40879e+06	3.12918e+06	-	-	3.45856	1.79017	0.00636409	1.39607	0.0484947
Zmdp002216	261.14	86.1	260.137	C11H20N2O5	[M+H]+	L-γ-Glutamyl-L-leucine	Amino acids and derivatives	Amino acids and derivatives	2566-39-4	1	1.58228e+06	3.6376e+06	4.06939e+06	8.67176e+06	7.54107e+06	7.14396e+06	-	-	2.51438	1.33021	0.00630273	1.39784	0.0484947
MWSmce582	144.07	84.04	143.058	C6H9NO3	[M+H]+	Methyl L-pyroglutamate	Amino acids and derivatives	Amino acids and derivatives	4931-66-2	3	12191.9	12191.9	12191.9	72111.5	60959.3	102891	-	-	6.45134	2.6896	0.00608509	1.38882	0.0475986
Lmgn000160	131.05	70.03	132.054	C4H8N2O3	[M-H]-	N-carbamoyl-b-alanine	Amino acids and derivatives	Amino acids and derivatives	462-88-4	3	1278.9	1278.9	1278.9	11247.3	9035.62	6394.5	C02642	ko00240,ko00410,ko00770,ko01100	6.95322	2.79768	0.00558815	1.40696	0.0452324
Lcsp001834	274.18	129.1	273.169	C12H23N3O4	[M+H]+	Gly-Val-Val	Amino acids and derivatives	Amino acids and derivatives	79672-11-0	1	158848	420522	350613	804084	1.00335e+06	807457	-	-	2.81176	1.49148	0.00535528	1.41511	0.0437603
MWS201391	246.15	166.09	245.138	C10H19N3O4	[M+H]+	Asn-Ile	Amino acids and derivatives	Amino acids and derivatives	438533-59-6	1	575834	1.46241e+06	1.71437e+06	3.83464e+06	3.28154e+06	3.20521e+06	-	-	2.75045	1.45967	0.00533109	1.40603	0.0437603
Lcsp001899	352.15	177.1	351.143	C16H21N3O6	[M+H]+	Gly-Phe-Glu	Amino acids and derivatives	Amino acids and derivatives	-	1	99135.3	203234	212397	434836	454828	373437	-	-	2.45374	1.29498	0.00469902	1.41717	0.0407249
MWS201437	247.13	86.1	246.122	C10H18N2O5	[M+H]+	Leu-Asp	Amino acids and derivatives	Amino acids and derivatives	32949-40-9	1	2.11761e+06	3.26851e+06	3.40841e+06	5.8926e+06	6.47597e+06	5.35703e+06	-	-	2.01553	1.01116	0.00464613	1.41869	0.0407249
MWS20645	239.1	136.08	238.095	C11H14N2O4	[M+H]+	Gly-Tyr*	Amino acids and derivatives	Amino acids and derivatives	658-79-7	1	297690	749039	717181	1.77604e+06	1.65339e+06	1.41949e+06	-	-	2.74897	1.45889	0.0045622	1.41631	0.0406759
MWS201449	246.14	141.1	245.138	C10H19N3O4	[M+H]+	Asn-Leu	Amino acids and derivatives	Amino acids and derivatives	22601-71-4	1	413373	1.02104e+06	930097	2.02213e+06	2.14517e+06	1.83701e+06	-	-	2.53934	1.34445	0.00440761	1.42058	0.0404463
pme0026	147.11	84.08	146.106	C6H14N2O2	[M+H]+	L-Lysine	Amino acids and derivatives	Amino acids and derivatives	56-87-1	3	1.06531e+07	1.09493e+07	8.52462e+06	1.90511e+07	2.29879e+07	2.58899e+07	C00047	ko00300,ko00310,ko00470,ko00780,ko00960,ko00970,ko01100,ko01110,ko01210,ko01230,ko02010	2.25475	1.17296	0.00404523	1.41781	0.0396557
Lcsp001337	274.18	86.1	273.169	C12H23N3O4	[M+H]+	Ala-Ile-Ala	Amino acids and derivatives	Amino acids and derivatives	-	1	261296	363729	1.58029e+06	3.746e+06	3.60872e+06	3.12942e+06	-	-	4.75403	2.24915	0.00397884	1.41589	0.0394664
MWS201447	237.12	120.09	236.116	C12H16N2O3	[M+H]+	Phe-Ala	Amino acids and derivatives	Amino acids and derivatives	3918-87-4	2	446018	966489	1.22479e+06	4.02241e+06	4.95405e+06	3.27475e+06	-	-	4.64537	2.21579	0.00396082	1.42643	0.0394664
MWS201400	304.17	188.07	303.158	C16H21N3O3	[M+H]+	Val-Trp	Amino acids and derivatives	Amino acids and derivatives	24587-37-9	1	300279	698351	591271	3.26654e+06	3.06194e+06	2.10087e+06	-	-	5.30181	2.40649	0.00382834	1.42506	0.0390109
mws0001	133.06	74.02	132.054	C4H8N2O3	[M+H]+	L-Asparagine	Amino acids and derivatives	Amino acids and derivatives	70-47-3	3	307663	297485	377433	932022	1.16268e+06	1.39098e+06	C00152	ko00250,ko00460,ko00970,ko01100,ko01110,ko01230	3.54748	1.82679	0.00346788	1.41935	0.0367339
Lcsp002568	330.24	185.16	329.231	C16H31N3O4	[M+H]+	Val-Ile-Val	Amino acids and derivatives	Amino acids and derivatives	-	1	205539	398465	367013	1.18569e+06	1.0458e+06	852488	-	-	3.17604	1.66723	0.00344059	1.42644	0.0366711
MWS201421	297.13	104.06	296.12	C14H20N2O3S	[M+H]+	Met-Phe	Amino acids and derivatives	Amino acids and derivatives	14492-14-9	3	40499.7	40130.1	39759.9	325523	413423	259991	-	-	8.29752	3.05268	0.00274857	1.43979	0.0325025
MWS201480	253.12	136.08	252.111	C12H16N2O4	[M+H]+	Tyr-Ala	Amino acids and derivatives	Amino acids and derivatives	730-08-5	3	110296	259486	233276	644267	609418	518166	-	-	2.93811	1.55489	0.00279496	1.43528	0.0325025
MWS201478	253.12	120.09	252.111	C12H16N2O4	[M+H]+	Phe-Ser	Amino acids and derivatives	Amino acids and derivatives	16053-39-7	2	166217	365530	473530	1.45926e+06	1.59954e+06	1.16682e+06	-	-	4.20344	2.07157	0.00233974	1.44242	0.030442
Lcsp003090	332.22	173.13	331.211	C15H29N3O5	[M+H]+	Ser-Leu-Leu	Amino acids and derivatives	Amino acids and derivatives	10329-74-5	2	704006	1.68171e+06	2.13562e+06	6.05042e+06	4.73753e+06	5.47589e+06	-	-	3.59713	1.84685	0.002327	1.43135	0.030442
Lcsp000959	246.14	72.08	245.138	C10H19N3O4	[M+H]+	Gly-Val-Ala	Amino acids and derivatives	Amino acids and derivatives	-	3	188683	399005	431591	1.11575e+06	1.33828e+06	1.02687e+06	-	-	3.41506	1.77191	0.00238451	1.4434	0.030442
Lmrj002087	247.13	86.09	246.122	C10H18N2O5	[M+H]+	L-Isoleucyl-L-Aspartate	Amino acids and derivatives	Amino acids and derivatives	-	2	1.81262e+06	4.12438e+06	3.80038e+06	8.84578e+06	8.63912e+06	8.15669e+06	-	-	2.63332	1.39688	0.00212354	1.44216	0.0303667
Zmqp003920	318.18	188.07	317.174	C17H23N3O3	[M+H]+	Ile-Trp	Amino acids and derivatives	Amino acids and derivatives	13589-06-5	2	232096	417301	406485	1.83233e+06	1.46307e+06	1.30843e+06	-	-	4.36017	2.12438	0.00207965	1.44024	0.0303405
mws5042	223.11	120.09	222.1	C11H14N2O3	[M+H]+	L-Glycyl-L-phenylalanine*	Amino acids and derivatives	Amino acids and derivatives	721-66-4	1	2.82883e+06	5.81732e+06	5.11419e+06	1.61001e+07	1.37629e+07	1.27089e+07	-	-	3.09381	1.62938	0.00205341	1.44184	0.0303405
Lcsn001385	229.15	185.17	230.163	C11H22N2O3	[M-H]-	Leu-Val	Amino acids and derivatives	Amino acids and derivatives	72121-02-9	1	10855.4	30946.5	39711.3	215180	325397	311609	-	-	10.4546	3.38606	0.0019779	1.44339	0.0298437
Lcsp002477	288.19	129.1	287.185	C13H25N3O4	[M+H]+	Gly-Val-Leu	Amino acids and derivatives	Amino acids and derivatives	-	1	199969	562467	565305	1.96102e+06	1.75762e+06	1.49968e+06	-	-	3.93022	1.97461	0.00198262	1.44381	0.0298437
mws1050	148.06	88.04	147.053	C5H9NO4	[M+H]+	O-Acetylserine	Amino acids and derivatives	Amino acids and derivatives	5147-00-2	1	353297	451283	456562	969236	1.11296e+06	870424	C00979	ko00270,ko00908,ko00920,ko01100,ko01110,ko01200,ko01230,ko04122	2.34123	1.22726	0.00194374	1.44959	0.0298437
MEDP1616	245.11	130.09	186.1	C8H14N2O3	[M+CH3COO]-	Pro-ala	Amino acids and derivatives	Amino acids and derivatives	6422-36-2	3	316227	651295	661449	1.71838e+06	1.54445e+06	1.44249e+06	-	-	2.88853	1.53033	0.00180465	1.44402	0.0282928
Zmmp002373	362.19	86.1	361.185	C15H27N3O7	[M+H]+	Glu-Thr-Leu	Amino acids and derivatives	Amino acids and derivatives	-	2	147295	284833	243069	545424	636773	632619	-	-	2.68783	1.42644	0.00166479	1.44867	0.0266989
mws5035	279.17	120.08	278.163	C15H22N2O3	[M+H]+	L-Leucyl-L-phenylalanine	Amino acids and derivatives	Amino acids and derivatives	56217-82-4	2	441481	791481	1.53496e+06	6.06302e+06	4.48101e+06	5.60077e+06	-	-	5.83282	2.54419	0.0014383	1.44198	0.0250117
Lcsp003135	344.25	185.16	343.247	C17H33N3O4	[M+H]+	Leu-Val-Leu	Amino acids and derivatives	Amino acids and derivatives	58337-01-2	2	387994	812287	1.02028e+06	2.32311e+06	2.30722e+06	2.17677e+06	-	-	3.06549	1.61612	0.00134068	1.45164	0.0249761
MWS201458	279.17	120.09	278.163	C15H22N2O3	[M+H]+	Phe-Ile	Amino acids and derivatives	Amino acids and derivatives	22951-94-6	1	124416	259462	469349	2.53315e+06	1.96717e+06	1.88394e+06	-	-	7.48248	2.90352	0.00125621	1.44995	0.0243105
Lmhp001670	231.17	72.08	230.163	C11H22N2O3	[M+H]+	L-Valyl-L-Leucine	Amino acids and derivatives	Amino acids and derivatives	3989-97-7	2	2.42458e+06	5.85943e+06	5.33479e+06	2.75104e+07	2.51032e+07	2.0097e+07	-	-	5.33899	2.41657	0.00126086	1.45547	0.0243105
MWS201432	313.12	104.05	312.114	C14H20N2O4S	[M+H]+	Met-Tyr	Amino acids and derivatives	Amino acids and derivatives	13589-04-3	3	2737.82	2737.82	2737.82	78673.2	90190.5	59404.2	-	-	27.7919	4.79659	0.00122333	1.4588	0.0241292
mws4176	237.12	120.09	236.116	C12H16N2O3	[M+H]+	L-Alanyl-L-Phenylalanine	Amino acids and derivatives	Amino acids and derivatives	3061-90-3	2	803563	1.60176e+06	1.93845e+06	6.49301e+06	6.98609e+06	5.40552e+06	-	-	4.34751	2.12019	0.00108849	1.45999	0.0239364
Lcsp002261	306.14	188.07	305.138	C15H19N3O4	[M+H]+	Thr-Trp	Amino acids and derivatives	Amino acids and derivatives	186761-42-2	2	75643.3	149117	160386	590436	573389	458895	-	-	4.21326	2.07494	0.00109905	1.45891	0.0239364
MWS201398	219.1	86.06	218.09	C8H14N2O5	[M+H]+	Hyp-Ser	Amino acids and derivatives	Amino acids and derivatives	-	3	748301	1.5051e+06	1.32981e+06	5.04867e+06	5.64993e+06	4.31126e+06	-	-	4.18893	2.06658	0.0010643	1.46202	0.0239364
MWS20672	366.17	120.08	365.159	C17H23N3O6	[M+H]+	Glu-Phe-Ala	Amino acids and derivatives	Amino acids and derivatives	-	2	184480	491161	558589	1.53105e+06	1.45797e+06	1.38142e+06	-	-	3.54103	1.82417	0.00104965	1.45666	0.0239364
MWS4296	223.11	120.08	222.1	C11H14N2O3	[M+H]+	Gly-Phe*	Amino acids and derivatives	Amino acids and derivatives	3321-03-7	1	2.32608e+06	5.63617e+06	4.96093e+06	1.51438e+07	1.41744e+07	1.3351e+07	-	-	3.30175	1.72323	0.000945901	1.46098	0.0239364
Lcsp003873	316.22	86.1	315.216	C15H29N3O4	[M+H]+	Leu-Ala-Ile	Amino acids and derivatives	Amino acids and derivatives	-	3	921630	1.44704e+06	1.85604e+06	6.00341e+06	4.94414e+06	4.98234e+06	-	-	3.77064	1.91481	0.000892174	1.45618	0.0239214
Zmmp001429	189.13	86.1	188.116	C8H16N2O3	[M+H]+	Glycyl-L-leucine	Amino acids and derivatives	Amino acids and derivatives	-	1	1.1824e+06	2.1307e+06	2.19241e+06	6.81702e+06	7.50973e+06	5.97891e+06	C02155	-	3.68824	1.88293	0.000855975	1.46518	0.0239214
Lmrj001698	219.13	60.04	218.127	C9H18N2O4	[M+H]+	L-Seryl-L-Isoleucine	Amino acids and derivatives	Amino acids and derivatives	91086-51-0	2	1.30106e+06	2.93467e+06	3.25178e+06	9.25678e+06	8.88208e+06	8.05718e+06	-	-	3.49863	1.80679	0.000880252	1.46106	0.0239214
Lmhp002001	265.15	72.08	264.147	C14H20N2O3	[M+H]+	L-Valyl-L-Phenylalanine	Amino acids and derivatives	Amino acids and derivatives	3918-92-1	2	582984	1.47773e+06	1.44521e+06	6.58757e+06	7.3871e+06	5.60431e+06	-	-	5.58455	2.48144	0.000831327	1.46577	0.023776
Lcsp001306	334.16	173.13	333.154	C13H23N3O7	[M+H]+	Ser-Ile-Asp	Amino acids and derivatives	Amino acids and derivatives	-	1	341173	676075	722778	1.86492e+06	1.82106e+06	1.6806e+06	-	-	3.08419	1.62489	0.000798719	1.46287	0.0233453
pme0193	147.08	84.04	146.069	C5H10N2O3	[M+H]+	L-Glutamine	Amino acids and derivatives	Amino acids and derivatives	56-85-9	3	1.19113e+07	1.17026e+07	9.1486e+06	2.12306e+07	2.45336e+07	2.39518e+07	C00064	ko00220,ko00230,ko00240,ko00250,ko00470,ko00630,ko00750,ko00910,ko00970,ko01100,ko01230,ko01232,ko01240,ko02010	2.12792	1.08944	0.000802665	1.46372	0.0233453
Lcsp003132	316.22	157.13	315.216	C15H29N3O4	[M+H]+	Ala-Ile-Leu	Amino acids and derivatives	Amino acids and derivatives	-	3	406470	841416	993136	3.03646e+06	2.82837e+06	2.56415e+06	-	-	3.76122	1.9112	0.000755381	1.46255	0.0232337
Zbqp002380	295.16	136.08	294.158	C15H22N2O4	[M+H]+	Tyrosylleucine	Amino acids and derivatives	Amino acids and derivatives	17355-10-1	2	1.03361e+06	2.40108e+06	2.45378e+06	8.39111e+06	8.78158e+06	7.25804e+06	C73328	-	4.14891	2.05273	0.000690088	1.46773	0.0227729
mws0636	313.15	166.09	312.147	C18H20N2O3	[M+H]+	L-Phenylalanyl-L-phenylalanine	Amino acids and derivatives	Amino acids and derivatives	2577-40-4	3	21465.4	39899.9	42207.5	249352	195914	198581	-	-	6.21636	2.63607	0.000634468	1.46316	0.0217749
Zbqp001884	294.14	166.09	293.138	C14H19N3O4	[M+H]+	H-Gly-ala-phe-OH	Amino acids and derivatives	Amino acids and derivatives	17922-87-1	2	94898.8	154834	170784	485768	440295	412419	-	-	3.18295	1.67036	0.000626724	1.46485	0.0217749
Zbqp003309	360.21	201.12	359.206	C16H29N3O6	[M+H]+	Asp-Ile-Leu	Amino acids and derivatives	Amino acids and derivatives	-	1	1.62546e+06	3.54537e+06	3.9413e+06	1.09575e+07	1.12246e+07	1.04235e+07	-	-	3.57826	1.83926	0.00048255	1.47039	0.0197234
Lcsn001170	231.13	130.09	232.142	C10H20N2O4	[M-H]-	Thr-Leu	Amino acids and derivatives	Amino acids and derivatives	50299-12-2	1	95632.3	202799	221079	685159	638453	722634	-	-	3.9388	1.97776	0.000382313	1.46866	0.0173053
MWS201442	267.13	120.08	266.127	C13H18N2O4	[M+H]+	Phe-Thr	Amino acids and derivatives	Amino acids and derivatives	51352-44-4	1	355820	579358	739732	2.10739e+06	2.35492e+06	2.0418e+06	-	-	3.88326	1.95727	0.000390557	1.47444	0.0173053
Zmyn000155	173.11	131.08	174.1	C7H14N2O3	[M-H]-	N-α-Acetyl-L-ornithine	Amino acids and derivatives	Amino acids and derivatives	6205-08-9	3	20108	21158.7	16554.1	48812.5	45146	52978.3	C00437	ko00220,ko01100,ko01110,ko01210,ko01230	2.54124	1.34553	0.000364414	1.46822	0.0173053
Lmhp002031	245.19	86.1	244.179	C12H24N2O3	[M+H]+	L-Leucyl-L-Leucine	Amino acids and derivatives	Amino acids and derivatives	3303-31-9	1	1.03778e+06	1.8129e+06	2.13919e+06	9.44391e+06	1.09243e+07	9.06609e+06	-	-	5.89879	2.56042	0.000239191	1.48078	0.014659
Zbqp002600	518.28	258.14	517.275	C22H39N5O9	[M+H]+	5-(((S)-6-amino-1-((4-carboxy-2-oxobutyl)amino)-1-oxohexan-2-yl)amino)-4-((2S)-2-amino-3-hydroxy-4-methylpentanamido)-5-oxopentanoic acid	Amino acids and derivatives	Amino acids and derivatives	-	2	25323.5	32117.9	45203.6	187051	211938	193496	-	-	5.77218	2.52912	6.63429e-05	1.48687	0.00753242
MWS201403	218.15	84.08	217.143	C9H19N3O3	[M+H]+	Lys-Ala	Amino acids and derivatives	Amino acids and derivatives	17043-71-9	3	75575.6	91166.2	103071	488156	463964	433460	-	-	5.13533	2.36046	3.04129e-05	1.48887	0.007116
MWS201465	295.13	120.08	294.122	C14H18N2O5	[M+H]+	Glu-Phe	Amino acids and derivatives	Amino acids and derivatives	20556-22-3	1	380971	565421	580492	2.93916e+06	3.09705e+06	2.82127e+06	-	-	5.80102	2.53631	1.83277e-05	1.49197	0.00545359
MW0107567	243.17	130.09	244.179	C12H24N2O3	[M-H]-	Ile-Ile	Amino acids and derivatives	Amino acids and derivatives	42537-99-5	3	52523.4	51873.1	47806.1	558632	571013	569652	-	-	11.1647	3.48087	2.60994e-08	1.49492	4.47866e-05
Zmmp004279	374.23	243.13	373.221	C17H31N3O6	[M+H]+	Isoleucyl-Glutamyl-Leucine	Amino acids and derivatives	Amino acids and derivatives	-	3	71023.7	190127	116905	224396	240456	288874	-	-	1.99369	0.995441	0.0344512	1.26544	0.127086
Lcsp001749	318.17	159.08	317.159	C13H23N3O6	[M+H]+	Gly-Glu-Leu	Amino acids and derivatives	Amino acids and derivatives	-	1	177340	326004	885596	897220	925048	895978	-	-	1.95706	0.968691	0.109317	1.06443	0.261367
Zbqn004681	245.09	203.08	246.1	C13H14N2O3	[M-H]-	N-acetyl-tryptophan	Amino acids and derivatives	Amino acids and derivatives	-	1	62805.4	101229	112035	168096	187608	162829	-	-	1.87828	0.90941	0.0084584	1.38824	0.0531671
Lcsp001647	330.2	116.07	329.195	C15H27N3O5	[M+H]+	Pro-Leu-Thr	Amino acids and derivatives	Amino acids and derivatives	-	3	325148	642336	672738	980771	1.23567e+06	786267	-	-	1.83067	0.872373	0.0567473	1.20926	0.174513
mws0260	175.12	116.07	174.112	C6H14N4O2	[M+H]+	L-Arginine	Amino acids and derivatives	Amino acids and derivatives	74-79-3	1	1.6024e+06	2.54969e+06	2.43032e+06	4.08849e+06	3.63684e+06	4.09856e+06	C00062	ko00220,ko00261,ko00330,ko00470,ko00970,ko01100,ko01110,ko01230,ko02010	1.79629	0.845018	0.0064151	1.39432	0.0484947
Lcsp000522	213.12	70.07	212.116	C10H16N2O3	[M+H]+	Prolylproline	Amino acids and derivatives	Amino acids and derivatives	20488-28-2	3	175510	394382	336288	579518	489602	519163	-	-	1.75272	0.809597	0.0322719	1.27417	0.123613
MWS201443	234.15	84.08	233.138	C9H19N3O4	[M+H]+	Ser-Lys	Amino acids and derivatives	Amino acids and derivatives	22677-61-8	3	138320	124429	159765	251319	264584	223990	-	-	1.75117	0.808319	0.00256517	1.43406	0.0316848
Lcsp000520	187.11	70.07	186.1	C8H14N2O3	[M+H]+	Alanylproline	Amino acids and derivatives	Amino acids and derivatives	13485-59-1	3	342425	940719	907510	1.44908e+06	1.27143e+06	1.10941e+06	-	-	1.7483	0.805954	0.0659021	1.17563	0.19143
ZbWp000749	203.15	70.07	202.143	C8H18N4O2	[M+H]+	ethyl-L-arginine	Amino acids and derivatives	Amino acids and derivatives	-	3	148126	165105	196015	325838	261917	284229	-	-	1.71231	0.77594	0.00665991	1.38709	0.048528
pme1210	150.06	61.01	149.051	C5H11NO2S	[M+H]+	L-Methionine	Amino acids and derivatives	Amino acids and derivatives	63-68-3	1	3.24925e+06	3.34794e+06	2.91644e+06	5.68157e+06	6.15401e+06	3.91866e+06	C00073	ko00270,ko00470,ko00966,ko00970,ko00999,ko01100,ko01110,ko01210,ko01230,ko01240	1.65596	0.727671	0.0398059	1.26037	0.139687
mws4532g	133.1	70.07	132.09	C5H12N2O2	[M+H]+	D-Ornithine	Amino acids and derivatives	Amino acids and derivatives	348-66-3	3	55776.7	55172.7	62494.1	81541.1	99249.8	104760	-	-	1.64636	0.719283	0.00718632	1.38764	0.0495293
NK10251888	203.15	70.07	202.143	C8H18N4O2	[M+H]+	NG,NG-Dimethyl-L-arginine*	Amino acids and derivatives	Amino acids and derivatives	30315-93-6	3	131361	219683	192746	280926	288273	311958	C03626	-	1.6204	0.696347	0.015466	1.34132	0.078987
pme0010	106.05	70.03	105.043	C3H7NO3	[M+H]+	L-Serine	Amino acids and derivatives	Amino acids and derivatives	56-45-1	3	303271	257108	254653	445833	388121	472933	C00065	ko00260,ko00261,ko00270,ko00460,ko00470,ko00564,ko00600,ko00630,ko00920,ko00970,ko01100,ko01110,ko01200,ko01230,ko01240,ko02010	1.60348	0.681208	0.00518701	1.39588	0.0429996
MWS5164	203.15	70.07	202.143	C8H18N4O2	[M+H]+	N,N'-Dimethylarginine;SDMA*	Amino acids and derivatives	Amino acids and derivatives	30344-00-4	3	155441	226618	191385	330490	298306	272416	-	-	1.57158	0.652213	0.0146514	1.34969	0.0766516
mws0224	150.06	61.01	149.051	C5H11NO2S	[M+H]+	DL-Methionine	Amino acids and derivatives	Amino acids and derivatives	59-51-8	3	3.83098e+06	4.18128e+06	3.49898e+06	6.69525e+06	6.44785e+06	4.8278e+06	C01733	-	1.56116	0.642619	0.0252386	1.309	0.107612
Zmmp000635	130.09	84.08	129.079	C6H11NO2	[M+H]+	(2S)-2-amino-4-methyl-4-pentenoic acid*	Amino acids and derivatives	Amino acids and derivatives	-	1	351888	337271	361779	452424	558689	519958	-	-	1.45686	0.542863	0.00736391	1.39257	0.0499465
Zbqp000579	156.08	110.07	155.07	C6H9N3O2	[M+H]+	3-(Pyrazol-1-yl)-L-alanine	Amino acids and derivatives	Amino acids and derivatives	2734-48-7	2	518003	461198	441336	633004	846331	572447	-	-	1.44437	0.530441	0.0710885	1.17497	0.202394
mws0219	132.03	88.04	133.037	C4H7NO4	[M-H]-	L-Aspartic Acid	Amino acids and derivatives	Amino acids and derivatives	56-84-8	1	5.16387e+06	5.45513e+06	6.12272e+06	8.22732e+06	8.30425e+06	7.63103e+06	C00049	ko00220,ko00250,ko00260,ko00261,ko00270,ko00300,ko00340,ko00410,ko00460,ko00470,ko00710,ko00760,ko00770,ko00970,ko00999,ko01100,ko01110,ko01200,ko01210,ko01230,ko01240,ko02010	1.44326	0.529328	0.00222305	1.43936	0.030442
MWS00327g	106.05	60.04	105.043	C3H7NO3	[M+H]+	L-Isoserine	Amino acids and derivatives	Amino acids and derivatives	632-13-3	3	3.62751e+06	3.24163e+06	2.90481e+06	4.61361e+06	4.42819e+06	4.76136e+06	-	-	1.41224	0.497984	0.00428456	1.40984	0.0400477
mws4516	130.05	84.05	129.043	C5H7NO3	[M+H]+	Pyroglutamic acid	Amino acids and derivatives	Amino acids and derivatives	4042-36-8	2	383002	418115	402983	512579	596132	567752	-	-	1.3923	0.477466	0.0040538	1.42477	0.0396557
Yalp000545	130.09	84.08	129.079	C6H11NO2	[M+H]+	N-Methyl-L-proline*	Amino acids and derivatives	Amino acids and derivatives	475-11-6	1	397213	444977	426874	518557	608955	619664	C22223	-	1.37674	0.461259	0.0103483	1.37403	0.0608226
Zmmp003443	334.14	188.07	333.132	C16H19N3O5	[M+H]+	γ-Glu-Trp	Amino acids and derivatives	Amino acids and derivatives	66471-20-3	3	52145.6	70294.9	87205	89930.5	108895	87354.1	-	-	1.36506	0.448967	0.104502	1.09131	0.254001
MW0106972	337.11	87.04	278.094	C10H18N2O5S	[M+CH3COO]-	Glu-Met	Amino acids and derivatives	Amino acids and derivatives	4423-22-7	3	230087	260795	298665	417965	377610	281033	-	-	1.36358	0.447394	0.101728	1.09305	0.251352
mws1587	132.1	86.1	131.095	C6H13NO2	[M+H]+	L-Norleucine*	Amino acids and derivatives	Amino acids and derivatives	327-57-1	1	1.52643e+06	1.6063e+06	1.68102e+06	2.26172e+06	2.27095e+06	1.93694e+06	C01933	-	1.34398	0.426515	0.00961984	1.38392	0.0583804
mws0254	156.08	110.07	155.07	C6H9N3O2	[M+H]+	L-Histidine	Amino acids and derivatives	Amino acids and derivatives	71-00-1	2	1.93859e+06	1.86331e+06	1.31204e+06	2.35695e+06	2.63685e+06	1.82358e+06	C00135	ko00340,ko00410,ko00470,ko00970,ko01100,ko01110,ko01230,ko02010	1.3331	0.414782	0.140659	1.03017	0.307871
pme2679	132.1	86.1	131.095	C6H13NO2	[M+H]+	L-Allo-isoleucine	Amino acids and derivatives	Amino acids and derivatives	1509-34-8	3	1.44958e+06	1.82506e+06	1.69135e+06	2.29115e+06	2.32103e+06	1.98304e+06	C21096	-	1.32808	0.409339	0.0243516	1.30924	0.10449
MWS1926	132.1	86.1	131.095	C6H13NO2	[M+H]+	DL-Leucine*	Amino acids and derivatives	Amino acids and derivatives	328-39-2	1	1.93134e+07	2.76791e+07	2.40536e+07	3.35053e+07	3.10972e+07	2.95235e+07	-	-	1.32486	0.405839	0.045666	1.23178	0.150698
ML10181668	130.09	84.08	129.079	C6H11NO2	[M+H]+	Cycloleucine	Amino acids and derivatives	Amino acids and derivatives	52-52-8	1	1.98331e+07	1.8687e+07	2.16427e+07	2.46488e+07	2.76438e+07	2.72439e+07	C03969	-	1.32202	0.402746	0.00712426	1.3901	0.0494949
mws0282	203.08	116.05	204.09	C11H12N2O2	[M-H]-	L-Tryptophan	Amino acids and derivatives	Amino acids and derivatives	73-22-3	1	2.77076e+06	3.07728e+06	2.61294e+06	3.54592e+06	3.98922e+06	3.50935e+06	C00078	ko00260,ko00380,ko00400,ko00901,ko00966,ko00970,ko00996,ko00999,ko01100,ko01110,ko01210,ko01230,ko01240	1.30534	0.384431	0.0138746	1.36444	0.0732581
mws0227	132.1	86.1	131.095	C6H13NO2	[M+H]+	L-Leucine*	Amino acids and derivatives	Amino acids and derivatives	61-90-5	1	1.29408e+06	1.75126e+06	1.82647e+06	1.99307e+06	2.31228e+06	2.04486e+06	C00123	ko00280,ko00290,ko00966,ko00970,ko01100,ko01110,ko01210,ko01230,ko02010	1.30346	0.382349	0.0635531	1.18067	0.188354
mws0256	118.09	72.08	117.079	C5H11NO2	[M+H]+	L-Valine	Amino acids and derivatives	Amino acids and derivatives	72-18-4	1	3.61609e+06	3.89702e+06	3.71308e+06	5.0017e+06	4.83664e+06	4.64889e+06	C00183	ko00280,ko00290,ko00460,ko00770,ko00966,ko00970,ko01100,ko01110,ko01210,ko01230,ko01240,ko02010	1.29049	0.367915	0.00115348	1.45798	0.0239364
mws0258	132.1	86	131.095	C6H13NO2	[M+H]+	L-Isoleucine*	Amino acids and derivatives	Amino acids and derivatives	73-32-5	1	1.40832e+06	1.78831e+06	1.53924e+06	2.17182e+06	1.96572e+06	1.96238e+06	C00407	ko00280,ko00290,ko00460,ko00960,ko00966,ko00970,ko01100,ko01110,ko01210,ko01230,ko02010	1.28802	0.365158	0.0256979	1.30083	0.108606
pme0122	189.12	126.09	188.116	C8H16N2O3	[M+H]+	N6-Acetyl-L-lysine	Amino acids and derivatives	Amino acids and derivatives	692-04-6	3	74955	66050.7	58814.7	89017.8	69953.4	95599.7	C02727	ko00310,ko01100	1.274	0.349363	0.112375	1.04614	0.264885
Zmjp000182	189.13	70.07	188.127	C7H16N4O2	[M+H]+	N-Monomethyl-L-arginine*	Amino acids and derivatives	Amino acids and derivatives	17035-90-4	3	73670.4	73805	80880.1	112760	88881	88081.2	C03884	-	1.26873	0.343386	0.0724559	1.14374	0.204497
MWS04555g	132.1	86.1	131.095	C6H13NO2	[M+H]+	D-Allo-Isoleucine*	Amino acids and derivatives	Amino acids and derivatives	1509-35-9	1	1.38214e+06	1.61241e+06	1.85667e+06	2.09784e+06	2.03216e+06	1.95443e+06	-	-	1.25421	0.326775	0.0453828	1.21939	0.15055
pme0021	166.09	120.08	165.079	C9H11NO2	[M+H]+	L-Phenylalanine	Amino acids and derivatives	Amino acids and derivatives	63-91-2	1	465003	505544	531739	573747	634329	620320	C00079	ko00360,ko00400,ko00460,ko00470,ko00940,ko00960,ko00966,ko00970,ko00996,ko00999,ko01100,ko01110,ko01210,ko01230,ko02010	1.21708	0.283419	0.0151808	1.34608	0.0777622
MWS201388	246.11	141.07	245.101	C9H15N3O5	[M+H]+	Asn-Hyp	Amino acids and derivatives	Amino acids and derivatives	844640-50-2	3	36005	41404.4	34040.9	43831.5	42688.9	45005.8	-	-	1.18013	0.23895	0.0437421	1.23763	0.14805
MWS00330g	116.07	70.07	115.063	C5H9NO2	[M+H]+	1-Amino-1-cyclobutane-carboxylic-acid*	Amino acids and derivatives	Amino acids and derivatives	22264-50-2	1	5.54141e+06	6.52097e+06	5.90147e+06	7.45711e+06	6.62843e+06	6.77664e+06	-	-	1.16134	0.215794	0.0653264	1.17542	0.190323
MWS1771	196.1	91.05	195.089	C10H13NO3	[M+H]+	L-Tyrosine methyl ester	Amino acids and derivatives	Amino acids and derivatives	1080-06-4	3	221340	166342	178310	217573	220583	217677	C03404	-	1.15873	0.212546	0.147916	1.00279	0.315189
pme0006	116.07	70.07	115.063	C5H9NO2	[M+H]+	L-Proline*	Amino acids and derivatives	Amino acids and derivatives	147-85-3	1	5.72021e+06	6.42531e+06	5.73797e+06	7.22067e+06	6.26827e+06	6.85441e+06	C00148	ko00330,ko00332,ko00470,ko00970,ko01100,ko01110,ko01230,ko02010	1.13755	0.185929	0.0860078	1.115	0.225327
mws0216	132.07	86.06	131.058	C5H9NO3	[M+H]+	Trans-4-Hydroxy-L-proline	Amino acids and derivatives	Amino acids and derivatives	51-35-4	2	1.29126e+08	1.21177e+08	1.2392e+08	1.16395e+08	1.18479e+08	1.20653e+08	C01157	ko00330,ko00470,ko01100,ko02010	0.95004	-0.0739404	0.0772533	1.14092	0.210758
Zbqn004590	206.08	164.07	207.089	C11H13NO3	[M-H]-	N-(acetyl)phenylalanine	Amino acids and derivatives	Amino acids and derivatives	-	3	173926	172649	163894	140449	155919	141921	-	-	0.858601	-0.21994	0.0147131	1.32904	0.0767407
MW0109139	327.13	165.04	328.142	C18H20N2O4	[M-H]-	Phenylalanyltyrosine	Amino acids and derivatives	Amino acids and derivatives	17355-18-9	3	1.2598e+06	1.31721e+06	1.50452e+06	1.06537e+06	1.07397e+06	1.28555e+06	-	-	0.839121	-0.253048	0.101162	1.09912	0.250857
Zbqn004234	250.07	164.07	251.079	C12H13NO5	[M-H]-	N-(malonyl)phenylalanine	Amino acids and derivatives	Amino acids and derivatives	-	3	286012	262990	241453	221025	226230	214449	-	-	0.837118	-0.256498	0.0321407	1.2619	0.123386
mws1051	399.14	250.09	399.144	C15H23N6O5S+	[M]+	S-Adenosylmethionine	Amino acids and derivatives	Amino acids and derivatives	485-80-3	3	1.31291e+06	1.06464e+06	1.17256e+06	1.01349e+06	986802	930315	-	-	0.825497	-0.276665	0.0530284	1.2048	0.167273
pme2735	399.14	250.09	398.137	C15H22N6O5S	[M+H]+	S-(5'-Adenosyl)-L-methionine	Amino acids and derivatives	Amino acids and derivatives	29908-03-0	3	1.10573e+06	1.25105e+06	1.26013e+06	1.05902e+06	895823	847943	C00019	ko00261,ko00270,ko00330,ko00908,ko00999,ko01100,ko01110,ko01230,ko01240,ko04122	0.774913	-0.367894	0.0287201	1.28559	0.113821
Zbqn003748	216.09	130.09	217.095	C9H15NO5	[M-H]-	N-malonylleucine	Amino acids and derivatives	Amino acids and derivatives	-	3	255593	332963	287187	222115	257350	185156	-	-	0.758922	-0.397976	0.0832336	1.10892	0.220469
pme1313	237.09	192.07	236.08	C11H12N2O4	[M+H]+	N'-Formylkynurenine	Amino acids and derivatives	Amino acids and derivatives	1022-31-7	3	27803.1	34997	39849.9	30197.9	19462.7	27807.2	C02700	ko00380,ko01100,ko01240	0.75468	-0.406064	0.153824	1.00152	0.323468
Zbqp001937	203.14	130.05	202.132	C9H18N2O3	[M+H]+	2,6-diamino-7-methyl-5-oxooctanoic acid	Amino acids and derivatives	Amino acids and derivatives	-	3	129866	173053	164214	103057	82292.1	146620	-	-	0.710652	-0.492785	0.122684	1.05276	0.281075
Zbqp003444	217.16	84.04	216.147	C10H20N2O3	[M+H]+	4-amino-5-oxo-5-(pentylamino)pentanoic acid	Amino acids and derivatives	Amino acids and derivatives	-	3	311040	248837	425928	237763	255581	187181	-	-	0.690325	-0.534653	0.142108	1.01162	0.309464
ZbWn002006	158.08	116.08	159.089	C7H13NO3	[M-H]-	N-acetylvaline	Amino acids and derivatives	Amino acids and derivatives	-	3	109423	125783	103393	95279.4	64054.5	66704.7	-	-	0.667571	-0.583007	0.0355428	1.25127	0.128369
Zmmp001941	268.1	136.06	267.095	C9H17NO8	[M+H]+	2-amino-4-hydroxy-3-((3,4,5-trihydroxytetrahydro-2H-pyran-2-yl)oxy)butanoic acid	Amino acids and derivatives	Amino acids and derivatives	-	3	2.76358e+06	4.12618e+06	5.5097e+06	3.05061e+06	2.35605e+06	2.59906e+06	-	-	0.645651	-0.631175	0.148043	1.00144	0.315189
Zmgn001039	266.09	134.05	267.078	C9H17NO6S	[M-H]-	S-Ribosyl-L-homocysteine	Amino acids and derivatives	Amino acids and derivatives	-	2	957659	1.63439e+06	1.8051e+06	1.12513e+06	735028	951030	C03539	ko00270,ko01100,ko01230	0.639321	-0.645387	0.13441	1.02297	0.299074
Zbqn004177	244.03	164.07	245.036	C9H11NO5S	[M-H]-	N-(sulfonyl)phenylalanine	Amino acids and derivatives	Amino acids and derivatives	-	2	7.59697e+06	5.79707e+06	6.80688e+06	4.78178e+06	3.37987e+06	4.60298e+06	-	-	0.631884	-0.662269	0.0220906	1.32603	0.0992168
mws0520	224.09	136.08	223.084	C11H13NO4	[M+H]+	N-Acetyl-L-tyrosine	Amino acids and derivatives	Amino acids and derivatives	537-55-3	3	408892	354850	282445	195306	237778	194392	-	-	0.599774	-0.737509	0.0238203	1.29295	0.103221
MW0105002	329.09	167.03	270.067	C11H14N2O4S	[M+CH3COO]-	(2R)-3-(5-acetamido-2-hydroxyphenyl)sulfanyl-2-azaniumylpropanoate	Amino acids and derivatives	Amino acids and derivatives	-	3	1.72657e+06	1.38911e+06	1.21118e+06	934634	777065	735736	-	-	0.565637	-0.822053	0.0183438	1.32534	0.0883617
pme3827	198.08	152.07	197.069	C9H11NO4	[M+H]+	3,4-Dihydroxy-L-phenylalanine (L-Dopa)	Amino acids and derivatives	Amino acids and derivatives	59-92-7	3	27797.6	131002	127848	3135.28	36257.2	3135.28	C00355	ko00350,ko00950,ko00965,ko01100,ko01110	0.148362	-2.75281	0.084495	1.11278	0.223067
pme3096	118.01	74.02	119.022	C3H5NO4	[M-H]-	Aminomalonic acid	Amino acids and derivatives	Amino acids and derivatives	1068-84-4	3	1.45167e+06	1.8232e+06	1.71735e+06	954783	746959	703860	C00872	-	0.481871	-1.05328	0.00308099	1.42398	0.0350131
mws4134	611.14	306.08	612.152	C20H32N6O12S2	[M-H]-	Oxiglutatione	Amino acids and derivatives	Amino acids and derivatives	27025-41-8	1	893533	835871	917792	486547	409347	350587	C00127	ko00480,ko01100,ko01240	0.470869	-1.0866	0.000542273	1.46765	0.0214058
pme2074	322.2	130.05	323.21	C18H29NO4	[M-H]-	Jasmonoyl-L-Isoleucine	Amino acids and derivatives	Amino acids and derivatives	120330-93-0	3	863914	813836	838412	342966	397117	285927	C18699	ko04075	0.407768	-1.29418	0.00014649	1.47722	0.0114262
pme0253	174.11	86.1	173.105	C8H15NO3	[M+H]+	N-Acetyl-L-leucine	Amino acids and derivatives	Amino acids and derivatives	1188-21-2	3	354688	391062	379286	141944	158922	136518	C02710	-	0.388773	-1.363	5.47746e-05	1.48295	0.00741111
Zbqn003921	250.07	88.04	251.079	C12H13NO5	[M-H]-	N-carboxy-N-(2-oxo-2-phenylethyl)-L-alanine	Amino acids and derivatives	Amino acids and derivatives	-	3	3230.75	3230.75	3230.75	3230.75	3230.75	3230.75	-	-	1	0	1	#N/A	1
Zbqn002318	214.07	114.06	215.079	C9H13NO5	[M-H]-	N-succinyl-proline	Amino acids and derivatives	Amino acids and derivatives	-	3	4034.75	4034.75	4034.75	4034.75	4034.75	4034.75	-	-	1	0	1	#N/A	1
Zbqp002414	261.15	132.1	260.137	C11H20N2O5	[M+H]+	h-gamma-Glu-leu-oh	Amino acids and derivatives	Amino acids and derivatives	-	2	8982.27	8982.27	8982.27	8982.27	8982.27	8982.27	-	-	1	0	1	#N/A	1
Zbsn005918	503.12	299.06	504.127	C24H24O12	[M-H]-	Chrysoeriol-7-O-(6''-acetyl)glucoside*	Flavonoids	Flavones	-	2	161660	140778	214678	164440	180002	175516	-	-	1.0055	0.00791067	0.968387	0.00860025	1
ZBN0231	593.15	413.09	594.159	C27H30O15	[M-H]-	Vitexin-2''-O-glucoside	Flavonoids	Flavones	61360-94-9	3	9.85971e+06	6.87077e+06	1.17493e+07	9.28684e+06	1.0008e+07	9.14179e+06	C04024	ko00944	0.998485	-0.00218747	0.992536	0.0144809	1
Zmpp002571	303.05	257.05	302.043	C15H10O7	[M+H]+	3,3',4',5',7-Pentahydroxyflavone; Robinetin	Flavonoids	Flavonols	490-31-3	3	66950.8	38238.5	42377	52709.3	65109.3	27909.3	C10177	-	0.987541	-0.0180868	0.967504	0.0183625	1
Lmtp002822	535.14	499.12	534.137	C25H26O13	[M+H]+	Apigenin-6-C-arabinoside-8-C-xyloside*	Flavonoids	Flavones	-	1	1.89474e+06	1.85249e+06	3.7954e+06	2.48915e+06	2.76082e+06	2.18189e+06	-	-	0.985315	-0.0213424	0.95821	0.0466806	1
pme1398	465.1	303.05	465.103	C21H21O12+	[M]+	Delphinidin-3-O-glucoside (Mirtillin)	Flavonoids	Anthocyanidins	50986-17-9	3	16935.9	31737.4	39454.4	32598.3	21448.3	32595.7	C12138	ko00942,ko01110	0.983143	-0.0245266	0.95105	0.0635078	1
Lmzp004885	331.08	315.05	330.074	C17H14O7	[M+H]+	Tricin (5,7,4'-Trihydroxy-3',5'-dimethoxyflavone)	Flavonoids	Flavones	520-32-1	2	1.08827e+07	1.25442e+07	1.33535e+07	1.11576e+07	1.40244e+07	1.18485e+07	C10193	-	1.0068	0.00977714	0.944689	0.0662059	0.995753
pme0368	579.17	271.06	578.164	C27H30O14	[M+H]+	Apigenin-7-O-rutinoside (Isorhoifolin)*	Flavonoids	Flavones	552-57-8	1	1.12662e+06	1.15515e+06	1.2297e+06	1.51721e+06	1.00631e+06	940557	-	-	0.986507	-0.0195989	0.936008	0.0724591	0.989398
mws1292	565.16	409.09	564.148	C26H28O14	[M+H]+	Isoschaftoside	Flavonoids	Flavones	52012-29-0	3	2.13353e+07	2.35597e+07	2.05399e+07	2.84326e+07	1.69666e+07	2.12479e+07	-	-	1.01853	0.0264824	0.912786	0.0736049	0.972882
pmb3032	561.12	329.1	562.132	C26H26O14	[M-H]-	Tricin-7-O-(2''-Malonyl)rhamnoside	Flavonoids	Flavones	-	1	665432	1.11262e+06	980082	983875	568222	1.15467e+06	-	-	0.981378	-0.0271191	0.941412	0.0776522	0.99352
Lmmn004625	449.11	287.06	450.116	C21H22O11	[M-H]-	Dihydrokaempferol-7-O-glucoside	Flavonoids	Flavanonols	-	2	142618	184668	119379	104189	184586	143692	-	-	0.968216	-0.0465995	0.882543	0.0839571	0.954923
mws0047	579.17	271.06	578.164	C27H30O14	[M+H]+	Apigenin-7-O-neohesperidoside (Rhoifolin)	Flavonoids	Flavones	17306-46-6	3	1.25879e+06	1.27263e+06	1.05155e+06	1.04842e+06	1.292e+06	1.27025e+06	C12627	ko00944	1.00773	0.0111059	0.934603	0.0884541	0.989376
pmf0472	565.16	271.06	564.148	C26H28O14	[M+H]+	Apigenin-7-O-(2''-apiosyl)glucoside (Apiin)	Flavonoids	Flavones	26544-34-3	3	72137.2	84092	28250	61227	53274.9	76126.8	C04858	ko00944	1.03333	0.0473078	0.915978	0.0892552	0.975019
Lmyp004081	579.17	313.07	578.164	C27H30O14	[M+H]+	Isovitexin-2''-O-rhamnoside	Flavonoids	Flavones	-	1	1.46269e+07	1.81919e+07	1.54154e+07	1.51776e+07	1.89647e+07	1.28699e+07	-	-	0.974665	-0.0370223	0.854264	0.0938814	0.940293
Hmzp004605	463.13	301.08	462.116	C22H22O11	[M+H]+	Ladanetin-6-O-β-D-glucoside*	Flavonoids	Flavones	-	3	5.55477e+06	4.87966e+06	5.70943e+06	6.59019e+06	5.10414e+06	4.12804e+06	-	-	0.980086	-0.0290191	0.894659	0.108246	0.961324
pmb0639	757.22	595.2	756.211	C33H40O20	[M+H]+	Apigenin-8-C-glucoside-7-O-Sophoroside	Flavonoids	Flavones	-	3	1.29071e+07	1.2167e+07	1.8456e+07	1.9423e+07	1.19616e+07	1.38429e+07	-	-	1.03899	0.0551844	0.859269	0.111422	0.943172
ZBN0179	593.15	285.04	594.159	C27H30O15	[M-H]-	Kaempferol-3-O-rhamnosyl(1→2)glucoside	Flavonoids	Flavonols	-	3	41725.8	65025.6	45412.5	31875.3	56375.1	57669.8	-	-	0.958967	-0.0604473	0.860104	0.117823	0.943172
ZBN0224	525.14	329.07	526.148	C27H26O11	[M-H]-	Tricin-7-O-guaiacylglycerol	Flavonoids	Flavones	-	3	1.77312e+07	1.62274e+07	1.7108e+07	1.63478e+07	1.6658e+07	1.85274e+07	-	-	1.00913	0.0131184	0.856867	0.129374	0.94195
Lmqp002170	773.21	449.11	772.206	C33H40O21	[M+H]+	Kaempferol-3-O-sophorotrioside*	Flavonoids	Flavonols	80714-53-0	1	1.96293e+06	1.40247e+06	1.91558e+06	1.94522e+06	1.60073e+06	1.63668e+06	C12635	ko00944,ko01110	0.981377	-0.0271204	0.883583	0.129617	0.954923
Lmnp002616	655.19	493.14	654.18	C29H34O17	[M+H]+	Cirsiliol-8-C-(2''-glucosyl)glucoside	Flavonoids	Flavones	-	1	2.52182e+06	1.39381e+06	3.01659e+06	3.22214e+06	1.95223e+06	1.42458e+06	-	-	0.951925	-0.0710799	0.884496	0.131175	0.954923
HJN087	433.12	271.06	434.121	C21H22O10	[M-H]-	Naringenin-4'-O-glucoside*	Flavonoids	Flavanones	-	3	133087	123944	197764	157010	133882	152612	-	-	0.975172	-0.0362711	0.884368	0.134837	0.954923
Lmqp003887	581.15	287.05	580.143	C26H28O15	[M+H]+	Kaempferol-3-O-xylosyl(1→2)glucoside	Flavonoids	Flavonols	-	3	645350	403546	370858	420248	557513	494436	-	-	1.03694	0.0523305	0.863269	0.139604	0.94467
Zbsp105239	689.21	331.08	688.2	C33H36O16	[M+H]+	Tricin-7-O-guaiacylglycerol-ether-4'-O-glucoside*	Flavonoids	Flavones	-	1	6.30299e+06	3.36483e+06	615182	6.53921e+06	2.5115e+06	2.5341e+06	-	-	1.1266	0.171975	0.847725	0.149085	0.936098
pmp000583	477.1	301.07	476.096	C22H20O12	[M+H]+	Diosmetin-7-O-glucuronide	Flavonoids	Flavones	35110-20-4	3	89212.2	93730.9	58531	87319.4	163753	12944.2	-	-	1.09335	0.12876	0.875262	0.158853	0.953619
Lmnp002762	639.2	477.14	638.185	C29H34O16	[M+H]+	Cirsimaritin-8-C-[glucosyl-(1-2)]-glucoside	Flavonoids	Flavones	-	3	105005	115968	104178	145281	79171.3	87509.6	-	-	0.959437	-0.0597404	0.845352	0.164656	0.934079
ZBN0428	625.14	463.09	626.148	C27H30O17	[M-H]-	6-Hydroxykaempferol-3,6-O-Diglucoside*	Flavonoids	Flavonols	-	3	825211	685133	880996	1.22074e+06	257474	753275	-	-	0.933153	-0.0998142	0.860378	0.167404	0.943172
pmb0613	757.22	577.2	756.211	C33H40O20	[M+H]+	Apigenin-6,8-di-C-glucoside-4'-O-glucoside	Flavonoids	Flavones	-	2	4.80513e+06	4.40196e+06	2.73639e+06	4.28007e+06	3.92571e+06	3.16272e+06	-	-	0.951859	-0.0711807	0.801605	0.185531	0.903781
MWSHY0136	449.11	287.06	448.101	C21H20O11	[M+H]+	Kaempferol-3-O-glucoside (Astragalin)*	Flavonoids	Flavonols	480-10-4	3	2.09805e+06	982565	2.0123e+06	2.11343e+06	842361	1.81949e+06	C12249	ko00944,ko01110	0.937632	-0.0929066	0.850125	0.186249	0.93719
Lahn005548	607.16	299.06	608.174	C28H32O15	[M-H]-	6-Demethoxy-4'-O-methylcapillarisin rhamnosyl glucoside	Flavonoids	Other Flavonoids	-	3	1.09539e+06	1.21445e+06	1.29261e+06	1.41284e+06	990825	1.32255e+06	-	-	1.03436	0.0487345	0.78368	0.188749	0.888826
Lmpn007255	331.04	316.02	332.053	C16H12O8	[M-H]-	Patuletin (Quercetagetin-6-methyl ether)	Flavonoids	Flavonols	519-96-0	3	285818	315251	349990	272079	367476	335754	C10118	-	1.0255	0.0363249	0.821845	0.189652	0.918155
Zmxp005470	579.13	331.08	578.127	C26H26O15	[M+H]+	Tricin-7-O-(6''-O-malonyl)glucoside*	Flavonoids	Flavones	-	1	3.92968e+07	3.19719e+07	3.75628e+07	3.31568e+07	4.0839e+07	3.72782e+07	-	-	1.02244	0.03202	0.807751	0.191783	0.905949
MWSslk148	611.16	303.06	664.185	C27H36O19	[M-3H2O+H]+	Rutin Trihydrate	Flavonoids	Flavonols	207671-50-9	3	117028	130793	97927.3	98057.3	135187	98096.3	-	-	0.958331	-0.0614041	0.773772	0.19654	0.881668
MWSHY0116	611.2	303.09	610.19	C28H34O15	[M+H]+	Hesperetin-7-O-rutinoside (Hesperidin)*	Flavonoids	Flavanones	520-26-3	3	135073	118178	99707.8	119388	114486	110944	C09755	-	0.976935	-0.0336654	0.808849	0.201274	0.906587
ZBN0188	625.14	463.09	626.148	C27H30O17	[M-H]-	Quercetin-3,7-Di-O-glucoside*	Flavonoids	Flavonols	6892-74-6	3	742982	347656	874920	1.03819e+06	349902	823420	-	-	1.12513	0.170096	0.766333	0.201798	0.87623
WaYn003347	479.15	317.1	480.163	C23H28O11	[M-H]-	Glochiflavanoside A	Flavonoids	Flavanols	-	3	111915	107736	125741	103765	101400	159743	-	-	1.05651	0.0793007	0.759279	0.208175	0.873273
Lmdn003665	623.2	299.09	624.205	C29H36O15	[M-H]-	Farrerol-5,7-di-O-glucoside	Flavonoids	Flavanones	-	3	217259	124680	80276.5	159513	95724	130496	-	-	0.913592	-0.130378	0.797568	0.214637	0.900413
Ladp004569	579.17	331.12	578.164	C27H30O14	[M+H]+	portulacanone C malonyl glucoside	Flavonoids	Other Flavonoids	-	2	3.23103e+07	4.26824e+07	2.67444e+07	2.91192e+07	3.03409e+07	3.7424e+07	-	-	0.952298	-0.070515	0.777024	0.216255	0.883614
Lahp002664	773.21	449.11	772.206	C33H40O21	[M+H]+	Kaempferol triglucoside*	Flavonoids	Flavonols	-	1	1.56567e+06	1.99521e+06	1.27883e+06	1.58983e+06	1.64068e+06	1.40369e+06	-	-	0.957537	-0.0625997	0.771342	0.216495	0.880069
Zbsp004301	611.16	303.05	610.153	C27H30O16	[M+H]+	Quercetin-7-O-rutinoside	Flavonoids	Flavonols	147714-62-3	3	6889.7	6889.7	34448.5	51732.2	6889.7	6889.7	-	-	1.35837	0.441881	0.7591	0.228521	0.873273
Lazn003443	595.16	449.11	594.159	C27H30O15	[M+H]+	Orientin-2''-O-rhamnoside*	Flavonoids	Flavones	-	1	2.46992e+06	2.06838e+06	955291	935901	1.80974e+06	2.17992e+06	-	-	0.896601	-0.157462	0.762082	0.233246	0.873999
Zbsn003878	563.15	353.07	564.148	C26H28O14	[M-H]-	Vicenin-3	Flavonoids	Flavones	59914-91-9	1	1.33949e+07	1.12515e+07	1.1492e+07	1.14135e+07	1.14082e+07	1.26919e+07	-	-	0.98271	-0.0251625	0.80773	0.236208	0.905949
Zmhp003784	627.16	465.1	626.148	C27H30O17	[M+H]+	Gossypetin-7-O-(3''-glucosyl)rhamnoside; Rhodioflavonoside	Flavonoids	Flavonols	-	2	644360	491234	336215	497525	428755	457055	-	-	0.939888	-0.089439	0.762531	0.236261	0.873999
Lamp006750	579.13	331.08	578.127	C26H26O15	[M+H]+	3-[(3,4-dihydroxyphenyl)methylidene]-5,7-dihydroxy-6-methoxy-2h-1-benzopyran-4-one malonyl glucoside*	Flavonoids	Other Flavonoids	-	1	3.46969e+07	3.21009e+07	2.86732e+07	2.78303e+07	4.29474e+07	2.94731e+07	-	-	1.05007	0.070479	0.770194	0.256909	0.879344
ZBN0209	447.09	285.04	448.101	C21H20O11	[M-H]-	Kaempferol-4'-O-glucoside	Flavonoids	Flavonols	52222-74-9	2	113177	102748	13008.1	57248.2	241139	2601.62	-	-	1.31475	0.394785	0.775839	0.257597	0.882941
Lmsp004301	451.12	289.07	450.116	C21H22O11	[M+H]+	3',5,5',7-Tetrahydroxyflavanone-7-O-glucoside	Flavonoids	Flavanones	-	3	191820	131654	30522.7	97142.9	143889	170343	-	-	1.16209	0.216719	0.730166	0.272611	0.855845
Lamn006359	447.12	285.07	448.137	C22H24O10	[M-H]-	4'-demethyl-3,9-dihydroeucomin glucoside	Flavonoids	Other Flavonoids	-	2	348020	263130	234905	244297	275144	286559	-	-	0.952657	-0.0699707	0.73137	0.272625	0.855845
Lajp004824	433.15	271.1	432.142	C22H24O9	[M+H]+	Medicarpinglucoside	Flavonoids	Isoflavones	-	2	194208	202028	197429	284764	183853	165769	-	-	1.06859	0.0957131	0.732923	0.273956	0.855845
Zbjn005361	549.12	301.07	548.117	C25H24O14	[M+H]+	Diosmetin-7-O-(6''-malonyl)glucoside*	Flavonoids	Flavones	-	1	539041	380848	446508	381458	548247	515348	-	-	1.05756	0.0807451	0.721785	0.275166	0.850091
Zbsp004858	579.13	331.08	578.127	C26H26O15	[M+H]+	Tricin-5-O-(6'-O-malonyl)glucoside	Flavonoids	Flavones	-	2	3.58705e+07	4.26424e+07	3.03452e+07	3.17021e+07	3.88328e+07	4.36763e+07	-	-	1.04918	0.0692555	0.737913	0.277158	0.860074
pmb0681	403.1	367.08	402.095	C20H18O9	[M+H]+	Apigenin-8-C-Arabinoside	Flavonoids	Flavones	-	3	52938.1	58811.8	80880.7	72464.2	64698.6	65864.2	-	-	1.05397	0.075835	0.71512	0.277159	0.844561
Lalp008933	303.12	137.06	302.115	C17H18O5	[M+H]+	4,4'-dihydroxy-2,6-dimethoxydihydrochalcone	Flavonoids	Chalcones	151752-08-8	3	383345	226710	344022	240129	294558	357251	-	-	0.934871	-0.097161	0.738847	0.283893	0.860074
Lmlp006175	435.13	273.09	434.121	C21H22O10	[M+H]+	Isosalipurposide (Phlorizin Chalcone)	Flavonoids	Chalcones	4547-85-7	3	291092	151390	562392	467814	239932	482879	C16406	ko00941	1.18485	0.244705	0.689352	0.284931	0.826644
Lahp003599	627.19	303.09	626.185	C28H34O16	[M+H]+	Homoeriodictyol-7,4'-di-O-β-D-glucopyranoside	Flavonoids	Flavanones	-	3	49721.9	75889.9	38952.8	34112.9	71793.8	37145	-	-	0.869274	-0.202117	0.683085	0.286376	0.823275
MWSHY0174	291.09	139.04	290.079	C15H14O6	[M+H]+	Epicatechin	Flavonoids	Flavanols	490-46-0	3	235894	198581	310724	276204	201243	225231	C09727	ko00941,ko01100,ko01110	0.942941	-0.0847604	0.739081	0.296033	0.860074
Lmgp004731	433.11	271.06	432.106	C21H20O10	[M+H]+	Genistein-7-O-galactoside	Flavonoids	Isoflavones	-	3	594710	746348	446210	472162	544952	639556	-	-	0.926929	-0.109469	0.683664	0.306465	0.823275
ZBN0065	771.198	609.146	772.206	C33H40O21	[M-H]-	6-Hydroxykaempferol-3-O-Rutinoside-6-O-glucoside	Flavonoids	Flavonols	-	3	413022	318468	776006	717470	57666.1	461322	-	-	0.820206	-0.285942	0.722805	0.309335	0.850708
Zbsp003407	595.17	427.1	594.159	C27H30O15	[M+H]+	Apigenin-6,8-di-C-glucoside (Vicenin-2)	Flavonoids	Flavones	23666-13-9	2	745242	651981	451871	548373	681236	753025	C10195	-	1.07222	0.1006	0.694165	0.31267	0.830674
Lmtp002642	565.16	457.11	564.148	C26H28O14	[M+H]+	Apigenin 6-C-glucoside 8-C-arabinoside	Flavonoids	Flavones	-	2	1.94847e+07	1.48795e+07	2.32203e+07	2.20912e+07	1.49631e+07	1.67067e+07	-	-	0.933602	-0.0991197	0.713132	0.313726	0.844561
Yamp001702	534.22	166.09	533.205	C30H31NO8	[M+H]+	1-O-Acetyl-N-desmethylrocaglamide	Flavonoids	Other Flavonoids	-	3	137200	175576	164158	180411	165960	148859	-	-	1.03836	0.0543111	0.697219	0.316791	0.832587
ZBN0062	269.05	151	270.053	C15H10O5	[M-H]-	Apigenin; 4',5,7-Trihydroxyflavone*	Flavonoids	Flavones	520-36-5	1	60687.8	81609.2	82452.6	51755.9	87031	68353.4	C01477	ko00941,ko00943,ko00944,ko01100,ko01110	0.921649	-0.11771	0.661358	0.3211	0.807752
Lmpp003929	609.16	301.07	609.16	C31H29O13+	[M]+	Peonidin-3-O-(6''-O-p-coumaroyl)glucoside	Flavonoids	Anthocyanidins	-	3	3.59511e+06	2.93838e+06	3.12268e+06	2.85075e+06	3.28222e+06	4.13038e+06	-	-	1.06288	0.0879795	0.657808	0.325571	0.806861
Lmlp005572	433.11	271.06	432.106	C21H20O10	[M+H]+	Galangin 7-glucoside	Flavonoids	Flavonols	-	3	625071	585038	317990	608445	525530	525999	-	-	1.0863	0.119424	0.683662	0.328771	0.823275
Zmlp003063	741.23	433.12	740.216	C33H40O19	[M+H]+	Luteolin 7-rutinoside-4'-O-Rhamnoside*	Flavonoids	Flavones	-	2	124444	124444	198484	259288	105459	157228	-	-	1.16676	0.222502	0.654377	0.330729	0.805245
pmb0626	757.22	433.4	756.211	C33H40O20	[M+H]+	Apigenin-6-C-glucoside-7-O-Sophoroside	Flavonoids	Flavones	-	3	272869	243466	253800	345111	204421	135008	-	-	0.888857	-0.169977	0.671235	0.335104	0.815173
Lazp002140	757.22	449.11	756.211	C33H40O20	[M+H]+	Luteolin 7-rutinoside-4'-glucoside	Flavonoids	Flavones	-	2	3.02014e+06	2.60372e+06	1.82412e+06	3.47003e+06	2.15857e+06	2.564e+06	-	-	1.09997	0.13747	0.659629	0.339106	0.807602
Hmlp003068	627.15	303.05	626.148	C27H30O17	[M+H]+	Quercetin-3-O-(4''-glucosyl)glucoside; Meratin	Flavonoids	Flavonols	27215-04-9	3	97027.6	90357.4	124347	109580	78954.6	103669	-	-	0.937356	-0.0933303	0.66623	0.350623	0.811391
Lacn005887	533.16	371.11	534.174	C26H30O12	[M-H]-	Noricariside	Flavonoids	Flavonols	-	2	182418	193728	190093	250260	177789	174652	-	-	1.06439	0.0900309	0.651282	0.355747	0.805187
Zblp004717	625.17	317.07	624.169	C28H32O16	[M+H]+	3'-methoxyquercetin-3-O-L-rhamnosyl(1→2)-glucopyranoside*	Flavonoids	Flavonols	-	3	47793.8	99352.6	135720	63432.7	86234.9	92576.4	-	-	0.85639	-0.223661	0.642348	0.365999	0.796438
Zbsp005012	689.21	331.08	688.2	C33H36O16	[M+H]+	Tricin-4'-O-(guaiacylglycerol)ether-5-O-glucoside*	Flavonoids	Flavones	-	1	4.52798e+06	8.96905e+06	1.22375e+07	7.84864e+06	7.04945e+06	7.33618e+06	-	-	0.863986	-0.21092	0.630892	0.376382	0.787354
pmp000234	527.15	331.08	526.148	C27H26O11	[M+H]+	Salcolin A*	Flavonoids	Flavones	369390-51-2	1	2.03952e+07	1.80345e+07	1.9301e+07	1.70006e+07	1.96017e+07	1.9362e+07	-	-	0.969402	-0.0448327	0.612772	0.380136	0.769778
Lahp002857	595.15	409.09	594.137	C30H26O13	[M+H]+	Epicatechin-(4β→8)-epigallocatechin	Flavonoids	Flavanols	-	2	339814	318281	561005	494337	209397	344603	-	-	0.859927	-0.217715	0.64118	0.390511	0.796109
Hmgp001927	657.17	333.06	656.159	C28H32O18	[M+H]+	Patuletin-7-O-gentiobioside	Flavonoids	Flavonols	-	3	114024	80462.1	74857.4	56156	93896.4	89872.9	-	-	0.890778	-0.166861	0.597234	0.407847	0.761406
pmp000235	527.15	331.08	526.148	C27H26O11	[M+H]+	Salcolin B*	Flavonoids	Flavones	-	1	2.17524e+07	1.81787e+07	1.9888e+07	1.8309e+07	2.0776e+07	1.84587e+07	-	-	0.961963	-0.0559464	0.592249	0.413687	0.755612
Zbdn007423	207.07	192.04	208.074	C11H12O4	[M-H]-	6,7-Dimethoxy-4-chromanone	Flavonoids	Other Flavonoids	-	1	567508	415753	325913	436752	524721	476294	-	-	1.09822	0.135172	0.597997	0.41644	0.761813
Lmnp002413	595.17	449.11	594.159	C27H30O15	[M+H]+	Luteolin-6-C-glucoside-7-O-rhamnoside*	Flavonoids	Flavones	-	1	2.72718e+06	1.65806e+06	1.33275e+06	1.93855e+06	2.24125e+06	2.3262e+06	-	-	1.13781	0.186263	0.580451	0.427209	0.742769
Labn004865	433.11	271.06	434.121	C21H22O10	[M-H]-	Hydroxy isoliquiritigenin glucoside*	Flavonoids	Chalcones	-	3	186637	252033	230785	249551	225502	231887	-	-	1.056	0.0786032	0.57615	0.448962	0.740026
mws0061	463.09	300.03	464.096	C21H20O12	[M-H]-	Quercetin-3-O-galactoside (Hyperin)	Flavonoids	Flavonols	482-36-0	2	517387	491605	617592	541817	487903	519631	C10073	-	0.952518	-0.0701812	0.568529	0.464033	0.731331
Lmyn006227	269.05	151	270.053	C15H10O5	[M-H]-	Galangin (3,5,7-Trihydroxyflavone)*	Flavonoids	Flavonols	548-83-4	1	46876.7	81608	73461.3	62438.7	88313.1	75635.9	C10044	ko00941	1.12103	0.164827	0.561233	0.470451	0.72358
Wbtp003586	581.15	383.08	580.143	C26H28O15	[M+H]+	8-{[(2s,3r,4s,5s,6r)-4,5-dihydroxy-6-(hydroxymethyl)-3-{[(2s,3r,4r,5r,6s)-3,4,5-trihydroxy-6-methyloxan-2-yl]oxy}oxan-2-yl]oxy}-11-hydroxy-2h-[1,3]dioxolo[4,5-b]xanthen-10-one*	Flavonoids	Other Flavonoids	-	1	5.92323e+06	7.64134e+06	1.12846e+07	1.35213e+07	9.70224e+06	6.73405e+06	-	-	1.20558	0.269726	0.536479	0.47476	0.699542
pme3227	579.17	433.11	578.164	C27H30O14	[M+H]+	Vitexin-2''-O-rhamnoside	Flavonoids	Flavones	64820-99-1	1	937960	1.09921e+06	1.35862e+06	1.03326e+06	1.0399e+06	1.07865e+06	C12628	ko00944	0.928154	-0.107565	0.545708	0.480703	0.708884
pmp000531	519.19	357.13	518.179	C26H30O11	[M+H]+	Phellamurin	Flavonoids	Flavanonols	52589-11-4	3	135851	171126	137327	165979	160219	144429	C09808	-	1.05925	0.083038	0.542556	0.489282	0.705858
pmp000238	581.15	383.07	580.143	C26H28O15	[M+H]+	Luteolin-6-C-arabinoside-7-O-glucoside*	Flavonoids	Flavones	-	1	1.10134e+07	6.5292e+06	1.54173e+07	1.10817e+07	9.41629e+06	6.57774e+06	-	-	0.821475	-0.283712	0.533644	0.489303	0.696905
pme1605	593.15	285.04	594.159	C27H30O15	[M-H]-	Kaempferol-3-O-robinobioside(Biorobin)	Flavonoids	Flavonols	17297-56-2	3	726573	1.01259e+06	524465	581423	649358	714729	-	-	0.859466	-0.218487	0.509894	0.490115	0.675658
mws1660	565.16	529.13	564.148	C26H28O14	[M+H]+	Schaftoside	Flavonoids	Flavones	51938-32-0	1	69775.4	100924	161613	196185	123349	98430.8	C10181	-	1.25774	0.330839	0.513213	0.492933	0.677903
Zbsp005715	551.14	303.09	550.132	C25H26O14	[M+H]+	Hesperetin-7-O-(6''-malonyl)glucoside	Flavonoids	Flavanones	-	1	246091	215120	175697	214262	231441	237462	-	-	1.07263	0.101151	0.513339	0.498814	0.677903
Zbsp005409	745.19	331.08	744.19	C35H36O18	[M+H]+	Tricin-5-O-(3'-malonyl)glucoside-7-O-syringylalcoholether	Flavonoids	Flavones	-	1	166083	164503	214001	169229	233653	194202	-	-	1.0964	0.132771	0.519512	0.501476	0.683653
Lmgp005640	479.12	317.07	478.111	C22H22O12	[M+H]+	Isorhamnetin-3-O-Galactoside; Cacticin	Flavonoids	Flavonols	6743-92-6	3	343141	316578	198075	202372	276259	265724	-	-	0.867755	-0.20464	0.493281	0.514473	0.659759
HJAP011	463.11	343.08	462.116	C22H22O11	[M+H]+	Chrysoeriol-8-C-glucoside (Scoparin)*	Flavonoids	Flavones	301-16-6	1	175609	103713	136335	120377	141730	100600	-	-	0.872611	-0.19659	0.501837	0.515786	0.666184
ZBN0289	431.1	269.06	432.106	C21H20O10	[M-H]-	Apigenin-4'-O-glucoside	Flavonoids	Flavones	20486-34-4	3	167019	132487	139778	157230	143369	78989	-	-	0.864107	-0.210718	0.491341	0.521682	0.659219
MWSHY0016	449.11	299.06	448.101	C21H20O11	[M+H]+	Luteolin-6-C-glucoside (Isoorientin)*	Flavonoids	Flavones	4261-42-1	1	251886	166014	155043	118268	165115	201358	C01821	-	0.846055	-0.241177	0.49219	0.539229	0.659759
Zbjn004215	609.15	285.04	610.154	C27H30O16	[M-H]-	Kaempferol-3-O-sophoroside	Flavonoids	Flavonols	19895-95-5	3	64631.7	46767.1	24117.3	45775.6	35514.7	21572.4	C12634	ko00944,ko01110	0.759044	-0.397744	0.470199	0.544141	0.637835
Zmhn002173	755.2	455.1	756.211	C33H40O20	[M-H]-	Saponarin-4'-O-glucoside	Flavonoids	Flavones	-	2	24206.5	31256.7	24214.2	15500.7	15231.6	33819.6	-	-	0.810166	-0.30371	0.486551	0.548682	0.653303
pmb0603	625.18	301.07	624.169	C28H32O16	[M+H]+	Chrysoeriol-7,4'-di-O-glucoside	Flavonoids	Flavones	-	3	3.31909e+06	2.30136e+06	1.43199e+06	2.08924e+06	3.23093e+06	3.34184e+06	-	-	1.22823	0.296579	0.472108	0.556006	0.63891
Wahp004841	465.14	303.09	464.131	C22H24O11	[M+H]+	Homoeriodictyol 7-O-glucoside*	Flavonoids	Flavanones	-	3	365846	378721	319694	359828	391211	361327	-	-	1.0452	0.0637803	0.480387	0.559006	0.646545
Lmzp002365	465.14	303.09	464.132	C22H24O11	[M+H]+	Hesperetin-7-O-glucoside*	Flavonoids	Flavanones	31712-49-9	3	341923	321748	292603	364087	283018	416221	C16422	ko00941	1.11195	0.153087	0.43645	0.563538	0.610888
Lmgp004305	801.25	493.13	800.237	C35H44O21	[M+H]+	5,7,4'-Trihydroxy-6,8-dimethoxyisoflavone-7-O-galactoside-glucose-rhamnose	Flavonoids	Isoflavones	-	1	155407	128148	202006	158645	120150	148877	-	-	0.880777	-0.183152	0.474348	0.566269	0.641435
pmp000127	625.18	487.12	624.169	C28H32O16	[M+H]+	Chrysoeriol-6,8-di-C-glucoside	Flavonoids	Flavones	-	3	115876	108965	140911	127791	74487.4	118636	-	-	0.877408	-0.18868	0.477726	0.570264	0.644827
Lacn006274	575.17	371.11	576.184	C28H32O13	[M-H]-	Acetyl Phellatin	Flavonoids	Flavonols	-	2	5733.91	54446.9	54807.7	33019	9394.18	28673.3	-	-	0.618205	-0.693842	0.458163	0.571028	0.6276
Hmhp005160	331.07	316.05	330.074	C17H14O7	[M+H]+	2',5,5'-Trihydroxy-7,8-dimethoxyflavone; Rehderianin I	Flavonoids	Flavones	90965-30-3	3	4.89661e+06	4.84171e+06	5.94865e+06	5.26584e+06	6.08979e+06	5.42337e+06	-	-	1.06961	0.0970895	0.454457	0.575416	0.624879
Lmbp002592	611.16	287.05	610.153	C27H30O16	[M+H]+	Kaempferol-3,7-O-diglucoside	Flavonoids	Flavonols	25615-14-9	3	1.41335e+06	1.37696e+06	2.04855e+06	2.18999e+06	1.99925e+06	1.435e+06	-	-	1.16231	0.216993	0.45201	0.580027	0.622013
MWSHY0169	331.08	301.04	330.074	C17H14O7	[M+H]+	4',5,7-Trihydroxy-3',6-dimethoxyflavone (Jaceosidin)	Flavonoids	Flavones	18085-97-7	3	151111	145504	154542	142549	201242	152037	-	-	1.09902	0.136215	0.463287	0.582607	0.631955
MWSHY0190	609.18	301.08	608.174	C28H32O15	[M+H]+	Diosmetin-7-O-rutinoside (Diosmin)	Flavonoids	Flavones	520-27-4	3	4.42964e+06	4.48183e+06	3.9111e+06	3.91154e+06	4.32241e+06	4.00199e+06	C10039	-	0.95425	-0.0675614	0.425717	0.582977	0.604743
Lmgp004474	579.17	271.06	578.164	C27H30O14	[M+H]+	Genistein-7-O-galactoside-rhamnose*	Flavonoids	Isoflavones	-	1	1.22046e+06	1.04008e+06	896791	1.44682e+06	1.20357e+06	942537	-	-	1.13797	0.186458	0.448804	0.583994	0.618592
HJN090	433.11	271.06	434.121	C21H22O10	[M-H]-	Isocoreopsin*	Flavonoids	Flavanones	-	3	11187.6	256747	11187.6	181316	119767	194676	-	-	1.77614	0.828745	0.443632	0.594583	0.614872
MWSHY0019	611.2	303.09	610.19	C28H34O15	[M+H]+	Hesperetin-7-O-neohesperidoside(Neohesperidin)*	Flavonoids	Flavanones	13241-33-3	3	110957	153147	109555	96006.8	130250	97682.5	C09806	ko00941	0.866938	-0.206	0.412425	0.599855	0.591643
Lmtp002942	535.14	499.12	534.137	C25H26O13	[M+H]+	Apigenin-6,8-di-C-arabinoside*	Flavonoids	Flavones	-	1	1.77741e+06	2.47171e+06	3.95441e+06	2.37137e+06	2.29487e+06	1.71133e+06	-	-	0.777418	-0.363237	0.418213	0.617942	0.597049
HJN104	481.14	319.08	482.106	C21H22O13	[M-H]-	Dihydromyricetin-3-O-glucoside	Flavonoids	Flavanonols	-	3	28502.2	24932.9	26355.6	30757	18742.4	19620.1	-	-	0.866259	-0.207129	0.424491	0.618106	0.603502
Zmxp003107	611.16	287.06	610.153	C27H30O16	[M+H]+	Luteolin-7,3'-di-O-glucoside	Flavonoids	Flavones	52187-80-1	3	167263	83668.4	142348	156553	244456	112949	-	-	1.30685	0.386095	0.430585	0.619222	0.60662
MWS20145	451.12	289.07	450.116	C21H22O11	[M+H]+	Eriodictyol-7-O-glucoside	Flavonoids	Flavanones	38965-51-4	3	195583	140681	114542	130559	202555	214763	-	-	1.21533	0.281344	0.413644	0.62232	0.592498
pmb0608	549.12	301.07	548.117	C25H24O14	[M+H]+	Chrysoeriol-7-O-(6''-malonyl)glucoside*	Flavonoids	Flavones	-	1	2.84916e+06	2.24978e+06	2.82726e+06	2.81644e+06	2.85962e+06	2.80815e+06	-	-	1.0704	0.0981515	0.398303	0.622424	0.577366
ZBN0226	533.13	329.07	534.137	C25H26O13	[M-H]-	Tricin-7-O-(6''-O-acetyl)glucoside	Flavonoids	Flavones	-	3	2.14227e+06	2.48246e+06	2.19949e+06	2.24228e+06	2.92475e+06	2.29402e+06	-	-	1.09332	0.128715	0.432149	0.626707	0.607345
MWSslk232	625.18	301.08	624.169	C28H32O16	[M+H]+	Complanatuside	Flavonoids	Flavonols	116183-66-5	3	185724	133856	252213	254305	197778	232732	-	-	1.19766	0.260221	0.377684	0.640553	0.559152
Lmpp003228	641.15	317.07	641.15	C31H29O15+	[M]+	Petunidin-3-O-(6''-O-caffeoyl)glucoside	Flavonoids	Anthocyanidins	-	3	2688.83	13444.1	2688.83	2688.83	2688.83	2688.83	-	-	0.428571	-1.22239	0.373901	0.649679	0.55551
Lacn005311	533.17	371.11	534.174	C26H30O12	[M-H]-	Phellatin	Flavonoids	Flavonols	-	1	186983	214646	196669	312538	177785	227905	-	-	1.20045	0.263578	0.375748	0.651768	0.55729
Lmnp002584	625.18	463.13	624.169	C28H32O16	[M+H]+	Hispidulin-8-C-(2''-O-glucosyl)glucoside	Flavonoids	Flavones	-	1	1.21759e+06	1.10648e+06	514299	901878	571805	664852	-	-	0.753439	-0.408437	0.384982	0.654073	0.563676
Wajp004095	595.17	271.06	594.159	C27H30O15	[M+H]+	Apigenin-7-O-Gentiobioside	Flavonoids	Flavones	-	3	1.15708e+06	1.3316e+06	1.02302e+06	1.07084e+06	1.16376e+06	935655	-	-	0.902766	-0.147576	0.363921	0.657458	0.553624
pmn001583	609.15	300.03	610.153	C27H30O16	[M-H]-	Quercetin-3-O-robinobioside	Flavonoids	Flavonols	52525-35-6	3	16275.2	3255.04	3255.04	3255.04	3255.04	3255.04	-	-	0.428571	-1.22239	0.373901	0.675609	0.55551
Lmbp003668	419.1	287.05	418.09	C20H18O10	[M+H]+	Kaempferol-3-O-arabinoside	Flavonoids	Flavonols	-	3	23214.6	3789.75	3789.75	3789.75	3789.75	3789.75	-	-	0.369202	-1.43752	0.373901	0.675609	0.55551
Smhp004476	565.15	433.11	564.148	C26H28O14	[M+H]+	Isovitexin-2''-O-xyloside	Flavonoids	Flavones	-	3	3.32019e+06	2.93608e+06	5.12876e+06	3.81744e+06	2.4137e+06	2.82555e+06	-	-	0.795491	-0.330083	0.383726	0.676584	0.563676
Lmpp003662	611.14	303.05	611.139	C30H27O14+	[M]+	Delphinidin-3-O-(6''-O-p-coumaroyl)glucoside	Flavonoids	Anthocyanidins	-	3	3989.03	3989.03	31696.3	3989.03	3989.03	3989.03	C16370	ko00942	0.301633	-1.72913	0.373901	0.680313	0.55551
Lmmp002529	773.21	465.1	772.206	C33H40O21	[M+H]+	Gossypetin-3-O-rutinoside-8-O-rhamnoside	Flavonoids	Flavonols	-	3	2517.01	2517.01	22074.6	2517.01	2517.01	2517.01	-	-	0.278547	-1.84401	0.373901	0.680313	0.55551
ZBN0275	799.21	623.17	800.216	C38H40O19	[M-H]-	Chrysoeriol-8-C-glucoside-7-O-(6''-feruloyl)glucoside	Flavonoids	Flavones	-	3	66760.4	86541.6	56812.2	90928.3	59290.1	137078	-	-	1.36733	0.451364	0.347942	0.683911	0.53887
Zbzp003271	595.17	433.11	594.159	C27H30O15	[M+H]+	Isovitexin-7-O-glucoside(Saponarin)*	Flavonoids	Flavones	20310-89-8	1	2.41828e+06	2.16537e+06	3.13075e+06	2.33165e+06	2.31563e+06	2.18919e+06	C08064	-	0.886198	-0.1743	0.373704	0.684845	0.55551
ZBN0219	495.13	329.07	496.137	C26H24O10	[M-H]-	Tricin-7-O-syringylalcohol	Flavonoids	Flavones	-	3	3.14428e+06	1.17285e+06	2.85728e+06	1.43377e+06	1.81817e+06	1.97023e+06	-	-	0.727887	-0.458213	0.363586	0.697809	0.553605
Lmgp010081	301.11	167.03	300.1	C17H16O5	[M+H]+	5-Hydroxy-7,4'-dimethoxyflavanone	Flavonoids	Flavanones	-	1	496062	411806	164688	61456.6	345294	242040	-	-	0.604902	-0.725228	0.336637	0.700786	0.528035
pmp001111	579.17	525.14	578.164	C27H30O14	[M+H]+	Violanthin	Flavonoids	Flavones	40581-17-7	3	165172	267012	207359	230741	143220	117400	C10196	-	0.768299	-0.380261	0.336509	0.704034	0.528035
pmp000596	627.16	465.1	626.148	C27H30O17	[M+H]+	Quercetin-3-O-(2''-O-galactosyl)glucoside	Flavonoids	Flavonols	56782-99-1	3	5.82543e+06	3.93675e+06	4.81629e+06	4.81414e+06	3.78358e+06	4.06244e+06	-	-	0.868416	-0.203542	0.365097	0.705151	0.55443
Laxp004783	477.14	315.09	476.132	C23H24O11	[M+H]+	Abrusin	Flavonoids	Flavones	-	3	51948.1	31762.6	34364.3	38794.8	19908.6	33240.6	-	-	0.778692	-0.360876	0.361453	0.709658	0.552318
Zbsp003249	581.15	443.1	580.143	C26H28O15	[M+H]+	Orientin-6-C-arabinoside	Flavonoids	Flavones	-	1	2.75033e+07	1.60123e+07	2.619e+07	2.68777e+07	2.63596e+07	2.90477e+07	-	-	1.18046	0.239355	0.3231	0.712176	0.514749
Lagp003233	595.17	433.11	594.159	C27H30O15	[M+H]+	3'-Hydroxy-4'-O-β-D-glucosylpuerarin*	Flavonoids	Isoflavones	-	1	4.35326e+07	3.57346e+07	5.33245e+07	4.5207e+07	3.3283e+07	3.38928e+07	-	-	0.847586	-0.238568	0.351751	0.712566	0.54281
Lmcp004436	611.14	287.06	611.139	C30H27O14+	[M]+	Cyanidin-3-O-(6''-O-caffeoyl)glucoside	Flavonoids	Anthocyanidins	-	3	174544	162699	172328	211572	166161	179773	C16369	ko00942	1.09407	0.129706	0.315526	0.719394	0.508875
Hmcp001618	743.2	449.1	742.196	C32H38O20	[M+H]+	Quercetin-3-O-sambubioside-7-O-rhamnoside	Flavonoids	Flavonols	129235-39-8	2	3.34718e+06	2.07118e+06	3.07646e+06	2.91057e+06	3.34855e+06	3.90494e+06	C10175	ko00944	1.1965	0.258823	0.31364	0.723529	0.506988
Lmtn002997	493.1	331.05	494.106	C22H22O13	[M-H]-	Mearnsetin-3-O-glucoside	Flavonoids	Flavonols	-	3	179606	157607	157925	119211	178311	131618	-	-	0.866709	-0.206381	0.320357	0.727287	0.51329
ZBN0234	623.16	443.1	624.169	C28H32O16	[M-H]-	Chrysoeriol-6-C-glucoside-7-O-glucoside	Flavonoids	Flavones	-	3	1.41823e+07	9.47568e+06	1.0677e+07	1.15931e+07	9.26773e+06	7.21301e+06	-	-	0.817647	-0.29045	0.332758	0.727527	0.522905
pmb0745	497.14	331.08	496.137	C26H24O10	[M+H]+	Tricin-4'-O-syringyl alcohol*	Flavonoids	Flavones	-	1	1.85172e+07	1.5472e+07	5.88502e+06	9.45194e+06	1.10733e+07	4.37338e+06	-	-	0.624429	-0.67939	0.31103	0.731365	0.504945
ZBN0088	755.203	447.094	756.211	C33H40O20	[M-H]-	Quercetin-3-O-(2''-O-Rhamnosyl)rutinoside	Flavonoids	Flavonols	55696-57-6	3	240165	245322	189018	263232	355968	206177	-	-	1.22368	0.291225	0.346722	0.733299	0.537952
pmp000233	463.12	313.07	462.116	C22H22O11	[M+H]+	Swertiajaponin	Flavonoids	Flavones	6980-25-2	1	7.56052e+06	5.48348e+06	4.18925e+06	6.50678e+06	6.95276e+06	7.15212e+06	C10187	-	1.19604	0.258266	0.323213	0.733853	0.514749
Zmgp002917	613.17	289.07	612.169	C27H32O16	[M+H]+	Okanin-4'-O-glucosyl-O-glucoside	Flavonoids	Chalcones	-	3	56090.8	63907.9	41740	58437.4	26008.6	38927.5	-	-	0.762795	-0.390632	0.3264	0.735022	0.517178
pmp000120	463.12	427.1	462.116	C22H22O11	[M+H]+	Diosmetin-6-C-glucoside	Flavonoids	Flavones	-	1	2.75964e+07	2.25109e+07	2.40427e+07	2.53115e+07	2.68871e+07	2.77974e+07	-	-	1.07884	0.109482	0.308612	0.743662	0.503987
ZBN0183	623.16	299.06	624.169	C28H32O16	[M-H]-	Chrysoeriol-7-O-gentiobioside	Flavonoids	Flavones	-	3	296885	321152	331038	437905	286572	386617	-	-	1.17071	0.227387	0.301647	0.74486	0.49738
ZBN0201	593.15	447.09	594.159	C27H30O15	[M-H]-	Quercetin-3,7-Di-O-rhamnoside	Flavonoids	Flavonols	28638-13-3	3	613695	926709	558812	635071	475439	556397	-	-	0.794062	-0.332676	0.308118	0.745552	0.503987
Zbsn004665	431.1	311.05	432.106	C21H20O10	[M-H]-	Apigenin-8-C-Glucoside (Vitexin)*	Flavonoids	Flavones	3681-93-4	1	4.59373e+06	7.17315e+06	6.93176e+06	5.24215e+06	4.80318e+06	5.65983e+06	C01460	ko00941,ko00944	0.839909	-0.251695	0.309938	0.749477	0.504772
pmb0628	613.18	451.1	612.169	C27H32O16	[M+H]+	Eriodictyol-8-C-glucoside-4'-O-glucoside	Flavonoids	Flavanones	-	3	6.99346e+06	4.58641e+06	4.52018e+06	3.56946e+06	4.5851e+06	4.82539e+06	-	-	0.806206	-0.31078	0.312204	0.75124	0.506276
Lmqn009304	325.11	293.08	326.115	C19H18O5	[M-H]-	5-Hydroxy-7,4'-dimethoxy-6,8-dimethylflavone; Eucalyptin	Flavonoids	Flavones	3122-88-1	3	581456	1.39538e+06	1.59525e+06	2.08672e+06	1.35121e+06	1.51167e+06	-	-	1.38563	0.470547	0.295724	0.758565	0.489829
mws1299	449.11	299.05	448.101	C21H20O11	[M+H]+	Luteolin-8-C-glucoside (Orientin)*	Flavonoids	Flavones	28608-75-5	1	286214	209243	166871	155063	201247	170692	C10114	-	0.79568	-0.32974	0.295021	0.763538	0.489554
Zbnp004262	609.18	463.12	608.174	C28H32O15	[M+H]+	Diosmetin-8-C-(2''-O-rhamnosyl)glucoside	Flavonoids	Flavones	98891-92-0	1	5.08419e+07	4.92015e+07	4.67372e+07	4.55528e+07	5.88717e+07	5.75631e+07	-	-	1.1036	0.142222	0.313765	0.764247	0.506988
Hmgp002238	493.14	331.08	492.127	C23H24O12	[M+H]+	Jaceoside*	Flavonoids	Flavones	25474-11-7	1	638649	576743	135934	207726	286761	265354	-	-	0.562293	-0.830606	0.285374	0.772833	0.481044
Zbsp005239	689.21	331.08	688.2	C33H36O16	[M+H]+	Tricin-5-O-(guaiacylglycerol)ether-7-O-glucoside*	Flavonoids	Flavones	-	1	5.80809e+06	4.97976e+06	1.18302e+07	4.1077e+06	4.52787e+06	6.02236e+06	-	-	0.648063	-0.625793	0.300934	0.779543	0.49738
Zmmp009258	301.11	167.04	300.1	C17H16O5	[M+H]+	Naringenin-4',7-dimethyl ether	Flavonoids	Flavanones	29424-96-2	2	448765	427233	202785	83371.5	346684	227884	-	-	0.609891	-0.713377	0.269249	0.786405	0.462957
Lahp003268	757.22	577.15	756.211	C33H40O20	[M+H]+	Vicenin-2,6''-O-Glucoside	Flavonoids	Flavones	-	2	3.26947e+06	4.58915e+06	3.23684e+06	3.09958e+06	3.11042e+06	3.14269e+06	-	-	0.842929	-0.246517	0.262325	0.801829	0.452411
Lmpp003930	579.15	271.06	578.142	C30H26O12	[M+H]+	Apigenin-7-O-(6''-p-Coumaryl)glucoside	Flavonoids	Flavones	-	3	1.03619e+06	1.15314e+06	1.19586e+06	1.12865e+06	1.0425e+06	885289	-	-	0.902886	-0.147384	0.270401	0.806495	0.463545
Zajp002650	595.16	577.16	594.159	C27H30O15	[M+H]+	Vicenin 2	Flavonoids	Flavones	-	3	306333	883643	913472	621542	236608	372517	-	-	0.585071	-0.773316	0.270085	0.806629	0.463466
Zbsp004060	535.14	481.11	534.137	C25H26O13	[M+H]+	Apigenin-6-C-xyloside-8-C-arabinoside	Flavonoids	Flavones	-	1	4.99023e+06	3.36291e+06	4.39273e+06	3.79008e+06	3.72652e+06	3.33889e+06	-	-	0.851687	-0.231604	0.272585	0.808358	0.465699
pmp000878	447.13	411.11	446.121	C22H22O10	[M+H]+	Swertisin	Flavonoids	Flavones	6991-10-2	3	129961	96532.7	221145	103000	72940.6	123330	C17835	-	0.668553	-0.580887	0.284061	0.810905	0.479772
MWSHY0059	447.13	327.09	446.121	C22H22O10	[M+H]+	3'-Methoxypuerarin	Flavonoids	Isoflavones	117047-07-1	2	362499	444766	320520	274549	299250	369338	-	-	0.836274	-0.257952	0.253902	0.825247	0.444135
pmb0746	527.15	331.08	526.148	C27H26O11	[M+H]+	Tricin-4'-O-(guaiacylglycerol)ether*	Flavonoids	Flavones	-	1	1.22092e+07	1.10749e+07	1.23007e+07	9.5472e+06	1.19825e+07	1.08257e+07	-	-	0.909246	-0.137258	0.252743	0.826563	0.443635
pmp000240	609.14	313.07	608.138	C27H28O16	[M+H]+	Apigenin-6-C-(2''-glucuronyl)glucoside	Flavonoids	Flavones	-	2	3.21781e+06	2.56484e+06	1.81159e+06	2.50909e+06	3.50226e+06	3.85447e+06	-	-	1.29912	0.377533	0.256247	0.827657	0.445751
Lmpp003611	655.17	331.08	655.166	C32H31O15+	[M]+	Malvidin-3-O-(6''-O-caffeoyl)glucoside	Flavonoids	Anthocyanidins	-	3	3.11842e+06	1.89663e+06	3.90676e+06	2.82776e+06	1.90246e+06	1.07732e+06	-	-	0.650939	-0.619407	0.250442	0.843874	0.440777
Lmwp003442	449.11	287.06	448.101	C21H20O11	[M+H]+	Kaempferol-3-O-mannoside（Amoenin）	Flavonoids	Flavonols	-	3	9.56082e+06	8.69259e+06	1.01395e+07	1.165e+07	1.24896e+07	8.87356e+06	-	-	1.16272	0.217509	0.258685	0.845921	0.447484
Hmpp003270	449.11	287.05	448.101	C21H20O11	[M+H]+	Luteolin-4'-O-glucoside*	Flavonoids	Flavones	6920-38-3	3	299052	441420	453622	415307	891216	502253	-	-	1.51477	0.599098	0.255431	0.849898	0.445751
HJAP020	613.15	289.07	612.169	C27H32O16	[M+H]+	Eriodictyol-5,3'-Di-O-glucoside	Flavonoids	Flavanones	-	3	100014	151854	142941	120533	109003	74624.2	-	-	0.770401	-0.376318	0.225837	0.850021	0.412272
Zbsp003941	655.18	331.08	654.18	C29H34O17	[M+H]+	Tricin-7-O-(2''-O-glucosyl)glucoside*	Flavonoids	Flavones	-	1	3.14692e+06	1.95692e+06	2.91868e+06	2.28438e+06	2.36812e+06	1.26275e+06	-	-	0.737331	-0.439616	0.239796	0.850331	0.42867
MWSHY0064	625.17	317.07	624.169	C28H32O16	[M+H]+	Isorhamnetin-3-O-neohesperidoside*	Flavonoids	Flavonols	55033-90-4	3	75461.3	77973.8	156403	68571.2	73703.4	55285.9	-	-	0.637625	-0.649219	0.239878	0.855508	0.42867
Lmjp005016	331.08	298.05	330.074	C17H14O7	[M+H]+	Cirsiliol (3',4',5-Trihydroxy-6,7-Dimethoxyflavone)	Flavonoids	Flavanones	34334-69-5	3	283268	309500	345250	274391	302281	276914	C10033	-	0.909989	-0.136078	0.233073	0.856026	0.421233
pme0376	271.06	151	272.068	C15H12O5	[M-H]-	Naringenin (5,7,4'-Trihydroxyflavanone)*	Flavonoids	Flavanones	480-41-1	3	101461	110901	131487	110807	180417	140941	C00509	ko00941,ko00943,ko01100,ko01110	1.25684	0.329802	0.252193	0.856095	0.443406
HJN051	623.16	315.05	624.169	C28H32O16	[M-H]-	Tamarixetin-3-O-rutinoside*	Flavonoids	Flavonols	-	3	17273.4	17318.7	18354.3	5980.46	10251.6	19719.2	-	-	0.679013	-0.558489	0.236812	0.867524	0.425964
pmb0618	627.19	465.1	626.185	C28H34O16	[M+H]+	Hesperetin-8-C-glucoside-3'-O-glucoside	Flavonoids	Flavanones	-	3	421312	320871	275927	389918	655810	382525	-	-	1.40285	0.48836	0.241928	0.869756	0.430043
Hahp004341	801.24	493.14	800.237	C35H44O21	[M+H]+	Sesuvioside D	Flavonoids	Isoflavones	-	3	141042	136018	170047	150969	109702	117052	-	-	0.844815	-0.243292	0.234873	0.870868	0.423808
pmb0645	627.19	465.2	626.185	C28H34O16	[M+H]+	Hesperetin-6-C-glucoside-7-O-glucoside	Flavonoids	Flavanones	-	3	4.1225e+06	3.95028e+06	4.5477e+06	4.31092e+06	3.49034e+06	3.29743e+06	-	-	0.879418	-0.185378	0.229303	0.873381	0.416119
ZBN0255	681.15	329.07	682.153	C33H30O16	[M-H]-	Tricin-7-O-(2''-feruloyl)glucuronide	Flavonoids	Flavones	-	3	34362	121687	143676	215154	102534	197041	-	-	1.71734	0.780174	0.212059	0.875803	0.397697
MWSHY0028	613.21	179.07	612.205	C28H36O15	[M+H]+	Neohesperidin Dihydrochalcone (Nhdc)	Flavonoids	Chalcones	20702-77-6	3	426611	718472	735827	467800	532821	397674	-	-	0.743414	-0.427763	0.209306	0.881204	0.39556
Zbjp003056	611.16	449.11	610.153	C27H30O16	[M+H]+	Orientin-7-O-glucoside*	Flavonoids	Flavones	-	2	1.79811e+06	1.48835e+06	1.63865e+06	1.25325e+06	1.52347e+06	1.56545e+06	-	-	0.881637	-0.181744	0.21651	0.891846	0.402525
Zmjp003291	595.17	433.12	594.159	C27H30O15	[M+H]+	Vitexin-2''-O-galactoside*	Flavonoids	Flavones	-	1	4.43852e+07	3.91219e+07	4.84822e+07	4.31026e+07	3.77595e+07	3.59739e+07	-	-	0.885193	-0.175936	0.217378	0.893425	0.40283
mws0089	447.09	285.04	448.101	C21H20O11	[M-H]-	Kaempferol-7-O-glucoside*	Flavonoids	Flavonols	16290-07-6	2	177275	52639.1	286931	535025	526323	125751	-	-	2.29682	1.19964	0.21311	0.89776	0.398363
Hmpp002612	611.16	287.05	610.153	C27H30O16	[M+H]+	Luteolin-7-O-gentiobioside	Flavonoids	Flavones	-	3	189059	188447	152000	214587	198291	184004	-	-	1.12724	0.1728	0.211267	0.907829	0.39708
Hmcp001578	641.17	479.11	640.164	C28H32O17	[M+H]+	Isorhamnetin-3,7-O-diglucoside	Flavonoids	Flavonols	6758-51-6	2	98192.9	63992.5	67445	37544.8	75423.9	39717.9	-	-	0.664924	-0.588739	0.192893	0.908224	0.375792
pmb0691	757.22	431.4	756.211	C33H40O20	[M+H]+	Isoorientin-7-O-(2''-rhamnosyl)glucoside	Flavonoids	Flavones	-	3	1.54228e+06	1.6117e+06	1.33262e+06	1.36886e+06	1.3994e+06	1.17352e+06	-	-	0.878568	-0.186774	0.173303	0.919944	0.35028
Zbzp003056	611.17	449.11	610.153	C27H30O16	[M+H]+	Isoorientin-7-O-glucoside*	Flavonoids	Flavones	-	2	1.86732e+06	1.69681e+06	1.38889e+06	1.21731e+06	1.22138e+06	1.61675e+06	-	-	0.818781	-0.28845	0.195538	0.92346	0.377864
mws1035	741.22	433.11	740.216	C33H40O19	[M+H]+	Kaempferol-3-O-robinoside-7-O-rhamnoside (Robinin)*	Flavonoids	Flavonols	301-19-9	2	255947	212923	127596	80880.4	163281	136781	C10178	-	0.638665	-0.646868	0.184529	0.925486	0.364385
ZBN0237	637.18	329.07	638.185	C29H34O16	[M-H]-	Tricin-7-O-neohesperidoside	Flavonoids	Flavones	53766-40-8	3	5.67225e+06	4.27724e+06	5.86253e+06	5.10233e+06	3.99242e+06	2.76169e+06	-	-	0.749837	-0.415351	0.191852	0.928462	0.375392
mws1434	431.1	311.05	432.106	C21H20O10	[M-H]-	Apigenin-6-C-glucoside (Isovitexin)*	Flavonoids	Flavones	38953-85-4	1	2.38848e+07	2.44548e+07	2.65986e+07	2.09651e+07	1.79616e+07	2.543e+07	C01714	ko00944	0.858798	-0.21961	0.203323	0.935024	0.386741
Zbsp007500	541.17	331.08	540.163	C28H28O11	[M+H]+	Tricin-4'-O-Guaicylglycerol	Flavonoids	Flavones	-	2	4.28276e+06	5.49721e+06	7.98696e+06	4.13148e+06	3.76447e+06	4.53909e+06	-	-	0.699898	-0.514784	0.185519	0.942881	0.3655
Smhp003736	581.14	413.08	580.143	C26H28O15	[M+H]+	carlinoside*	Flavonoids	Flavones	59952-97-5	1	7.60922e+06	7.32219e+06	7.97347e+06	1.44567e+07	7.89198e+06	1.02592e+07	C10026	-	1.42362	0.509569	0.168855	0.946124	0.342501
Lmmp002963	625.18	317.06	624.169	C28H32O16	[M+H]+	6-C-Methylquercetin-3-O-rutinoside	Flavonoids	Flavonols	-	3	105639	132697	131847	67315.7	103174	116072	-	-	0.77411	-0.369389	0.177966	0.950145	0.356763
ZBN0087	755.203	609.15	756.211	C33H40O20	[M-H]-	Kaempferol-3-O-sophoroside-7-O-rhamnoside	Flavonoids	Flavonols	-	3	91514.6	106975	90958.6	183650	176190	84509	-	-	1.53516	0.618387	0.185224	0.951156	0.365339
Hmcp001628	671.18	347.07	670.174	C29H34O18	[M+H]+	Limocitrin-3,7-di-O-glucoside	Flavonoids	Flavonols	-	3	324902	327088	304337	284191	317611	283247	-	-	0.925468	-0.111746	0.151472	0.953515	0.320791
pmp001164	493.13	316.1	492.127	C23H24O12	[M+H]+	Iristectorin B	Flavonoids	Isoflavones	94396-09-5	1	1.57852e+06	2.03527e+06	1.41528e+06	1.42627e+06	1.40128e+06	1.13368e+06	-	-	0.787665	-0.344345	0.161933	0.954734	0.333745
Lahp003997	655.19	331.08	654.18	C29H34O17	[M+H]+	Glucosyl-rhamnazin-3-O-β-D-glucoside*	Flavonoids	Flavonols	-	1	2.53676e+06	2.22574e+06	2.53e+06	2.50382e+06	1.69999e+06	1.61575e+06	-	-	0.79802	-0.325502	0.17824	0.9617	0.356897
Lahp004593	493.13	331.08	492.127	C23H24O12	[M+H]+	Flavoyadorinin A*	Flavonoids	Flavonols	-	1	560850	425141	308344	235562	360531	270754	-	-	0.669723	-0.578364	0.156855	0.967422	0.325863
pmp000589	551.1	303.05	550.096	C24H22O15	[M+H]+	Quercetin-7-O-(6''-malonyl)glucoside	Flavonoids	Flavonols	98767-37-4	3	97030.9	100638	148085	176456	153586	128271	-	-	1.32555	0.406591	0.156589	0.978615	0.325706
Lmgp004539	655.19	331.08	654.18	C29H34O17	[M+H]+	5,7,4'-Trihydroxy-6,8-dimethoxyisoflavone-7-O-galactoside-glucoside*	Flavonoids	Isoflavones	-	1	2.57426e+06	2.02671e+06	2.76979e+06	2.16545e+06	2.06632e+06	1.97412e+06	-	-	0.841961	-0.248175	0.165416	0.979904	0.337932
Zmhn001036	433.11	271.06	434.121	C21H22O10	[M-H]-	Choerospondin	Flavonoids	Flavanones	81202-36-0	3	71291	57301	52391.1	56351.7	38854.6	46937.7	-	-	0.785399	-0.348501	0.163289	0.98178	0.335574
Zbsp002605	757.22	577.16	756.211	C33H40O20	[M+H]+	Vicenin II-7-O-glucoside	Flavonoids	Flavones	-	1	3.35414e+06	4.80927e+06	3.25397e+06	3.0208e+06	3.04304e+06	2.33297e+06	-	-	0.73544	-0.44332	0.143296	0.982414	0.311562
Zbsp004455	655.18	331.08	654.18	C29H34O17	[M+H]+	Tricin-5,7-O-diglucoside*	Flavonoids	Flavones	-	1	3.35354e+06	2.41068e+06	3.13545e+06	2.68603e+06	2.31101e+06	2.31931e+06	-	-	0.822091	-0.28263	0.164556	0.982665	0.337212
Zbdp002220	333.12	171.06	332.111	C14H20O9	[M+H]+	2,6-Dimethoxypydroquinone-1-O-glucoside	Flavonoids	Other Flavonoids	-	1	7589.42	7589.42	121299	103797	128159	109975	-	-	2.5054	1.32504	0.150715	0.988926	0.320082
mws0914	271.06	151	272.068	C15H12O5	[M-H]-	3,5,7-Trihydroxyflavanone (Pinobanksin)*	Flavonoids	Flavanonols	548-82-3	3	97828.3	94905.5	105053	97970.6	147711	128514	C09826	ko00941	1.25659	0.329513	0.160234	0.990385	0.331678
pma0724	435.13	285.08	434.121	C21H22O10	[M+H]+	Naringenin-6-C-Glucoside	Flavonoids	Flavanones	3682-03-9	3	1.55809e+06	1.77619e+06	1.57222e+06	1.51345e+06	1.3451e+06	1.55152e+06	-	-	0.898822	-0.153892	0.155837	0.993736	0.324534
MWSN0067	461.07	285.04	462.08	C21H18O12	[M-H]-	Luteolin-7-O-glucuronide	Flavonoids	Flavones	29741-10-4	2	20939.3	23465.9	19705.8	74018.2	72171.4	22165.4	C03515	ko00944	2.62599	1.39286	0.110755	1.08418	0.261957
pmb0680	741.2	147.3	740.195	C36H36O17	[M+H]+	Vitexin-7-O-(6''-p-coumaroyl)glucoside	Flavonoids	Flavones	-	2	54569.7	52553.7	97624.2	413146	207671	159845	-	-	3.8128	1.93085	0.0721641	1.1511	0.204009
Lmjp002461	611.16	303.05	610.153	C27H30O16	[M+H]+	Quercetin-3-O-neohesperidoside	Flavonoids	Flavonols	29662-79-1	3	3334.47	3334.47	20674.9	41323.2	17248.6	43741.9	-	-	3.74175	1.90371	0.071239	1.13376	0.202394
Zbsp004525	801.22	463.12	800.216	C38H40O19	[M+H]+	Isoscoparin-2''-O-(6'''-(E)-feruloyl)-glucopyranoside	Flavonoids	Flavones	-	1	3.43676e+06	3.4682e+06	2.22468e+06	3.90013e+06	7.25078e+06	7.92631e+06	-	-	2.08959	1.06322	0.0646391	1.17729	0.189933
pmb0662	787.21	463.1	786.201	C37H38O19	[M+H]+	Isoorientin-7-O-(6''-feruloyl)glucoside*	Flavonoids	Flavones	-	1	4.21801e+06	3.64421e+06	2.01257e+06	6.94631e+06	8.78056e+06	4.89782e+06	-	-	2.08862	1.06255	0.0512095	1.22763	0.163641
Zbsp004178	639.15	301.07	638.148	C28H30O17	[M+H]+	Chrysoeriol-7-O-(2''-O-glucuronyl)glucoside	Flavonoids	Flavones	-	1	10072.6	1612.21	1612.21	157741	352736	127424	-	-	47.9733	5.58416	0.0421007	1.25363	0.144779
ZBN0247	657.18	329.07	658.19	C32H34O15	[M-H]-	Tricin-4'-O-(syringyl alcohol)ether-7-O-glucoside	Flavonoids	Flavones	-	3	103687	101451	256616	306010	297117	335302	-	-	2.03231	1.02312	0.0392066	1.23424	0.137866
zjzp122722	289.07	153.02	288.063	C15H12O6	[M+H]+	1,7-Dihydroxy-3,6-dimethoxyxanthone*	Flavonoids	Other Flavonoids	-	3	38572.5	52098.8	83553.4	98517.9	162820	124827	-	-	2.21647	1.14827	0.0369078	1.2621	0.131671
Wbtn005631	405.08	243.03	406.09	C19H18O10	[M-H]-	1,3,7-trihydroxy-2-[3,4,5-trihydroxy-6-(hydroxymethyl)oxan-2-yl]xanthen-9-one	Flavonoids	Other Flavonoids	-	3	25911.1	34286	24645.3	119829	83626	57491.7	-	-	3.07566	1.6209	0.0327938	1.27174	0.123992
Zbnn006442	287.05	135.04	288.063	C15H12O6	[M-H]-	Eriodictyol (5,7,3',4'-Tetrahydroxyflavanone)	Flavonoids	Flavanones	552-58-9	1	38721.5	61829.2	84480.4	98683.3	130737	144656	C05631	ko00941,ko01100,ko01110	2.0217	1.01557	0.0293148	1.27922	0.114588
Zbsp003605	773.19	163.04	772.185	C36H36O19	[M+H]+	Orientin-2''-O-(6'''-(E)-Caffeoyl)-glucopyranoside	Flavonoids	Flavones	-	2	799821	590381	765659	1.47427e+06	1.71515e+06	2.56073e+06	-	-	2.66722	1.41534	0.0234098	1.29395	0.10202
Zmcn004206	771.18	609.14	772.185	C36H36O19	[M-H]-	kaempferol-3-caffeoyldiglucoside	Flavonoids	Flavonols	-	2	141656	231854	96075.3	489874	314255	412353	-	-	2.59054	1.37325	0.0182438	1.32325	0.0883617
Cmxp005429	289.07	153.02	288.063	C15H12O6	[M+H]+	Okanin*	Flavonoids	Chalcones	484-76-4	3	45264.4	47254.7	77944.3	107247	156046	152653	C08724	-	2.44009	1.28693	0.0124813	1.35605	0.0679934
Lmzn001875	741.23	579.18	742.232	C33H42O19	[M-H]-	Naringenin-7-O-Rutinoside-4'-O-glucoside	Flavonoids	Flavanones	-	3	10681.8	10681.8	10681.8	119371	165174	248978	-	-	16.649	4.05737	0.0116446	1.35498	0.0650884
Cmxp004977	289.07	153.02	288.063	C15H12O6	[M+H]+	Isookanin	Flavonoids	Flavanones	-	2	36261.1	33846.7	61312.3	82581.7	102769	111799	-	-	2.26107	1.17701	0.0109448	1.36078	0.0623963
pmb3041	521.09	329.2	522.101	C23H22O14	[M-H]-	Tricin-7-O-saccharic acid	Flavonoids	Flavones	-	3	494077	452756	366856	891891	1.13509e+06	1.31249e+06	-	-	2.54205	1.34599	0.00610959	1.39867	0.0475986
Hmmn002588	741.21	621.16	742.196	C32H38O20	[M-H]-	Eriodictyol-7-O-(2''-O-rhamnosyl)xyloside-4'-O-glucuronide	Flavonoids	Flavanones	-	2	6773.87	6773.87	6773.87	119375	103085	175984	-	-	19.6069	4.29329	0.00466542	1.40142	0.0407249
Zbsp003951	787.21	177.06	786.201	C37H38O19	[M+H]+	Orientin-2''-O-(6'''-(E)-feruloyl)-glucopyranoside	Flavonoids	Flavones	-	1	1.88424e+06	1.27022e+06	1.54144e+06	6.19957e+06	4.13533e+06	5.93669e+06	-	-	3.46506	1.79288	0.00457371	1.40132	0.0406759
pmn001716	447.09	285.04	448.101	C21H20O11	[M-H]-	Carthamone*	Flavonoids	Chalcones	86579-00-2	2	6646.1	6646.1	6646.1	477859	363914	657293	C08598	-	75.1852	6.23238	0.00446749	1.40327	0.0406635
pmb0574	757.2	581.2	756.19	C36H36O18	[M+H]+	Luteolin-7-O-glucoside-5-O-(6''-feruloyl)arabinoside	Flavonoids	Flavones	-	3	6289.51	6289.51	6289.51	67302.9	113190	115837	-	-	15.705	3.97315	0.00420597	1.41725	0.0399506
pmb0579	669.18	207.07	668.174	C33H32O15	[M+H]+	Chrysoeriol-7-O-(6''-sinapoyl)glucoside	Flavonoids	Flavones	-	3	76832.9	82370.2	73575.6	229152	228034	164435	-	-	2.67044	1.41708	0.00384295	1.42518	0.0390109
Lacn004858	535.18	373.13	536.189	C26H32O12	[M-H]-	Phellavin	Flavonoids	Flavanonols	-	2	180272	175179	189355	411585	546209	430273	-	-	2.54782	1.34926	0.00266487	1.43979	0.0323613
Zbsp004274	787.2	463.12	786.201	C37H38O19	[M+H]+	Isoscoparin-2''-O-(6'''-(E)-Caffeoyl)-glucopyranoside*	Flavonoids	Flavones	-	1	3.15548e+06	2.44437e+06	2.56919e+06	5.53464e+06	5.7829e+06	7.02761e+06	-	-	2.24569	1.16716	0.00267791	1.42438	0.0323613
Zbsp004717	755.16	331.08	754.159	C32H34O21	[M+H]+	Tricin-5-O-(3'-malonyl)glucoside-7-O-glucuronide	Flavonoids	Flavones	-	2	776.35	776.35	776.35	663881	813904	489073	-	-	844.49	9.72194	0.00221972	1.44521	0.030442
Xmyp004945	757.22	287.06	756.211	C33H40O20	[M+H]+	Kaempferol-3-O-(6''-Rhamnosyl-2''-Glucosyl)Glucoside (Camelliaside A)	Flavonoids	Flavonols	135095-52-2	3	24166.8	24166.8	24166.8	321595	266340	420942	-	-	13.9154	3.79861	0.00231254	1.42763	0.030442
Lmyp003837	741.22	313.07	740.216	C33H40O19	[M+H]+	Isovitexin-7-O-glucoside-2''-O-rhamnoside	Flavonoids	Flavones	-	2	77951.7	55950.1	70326.2	240787	185260	186492	-	-	2.99929	1.58462	0.00217803	1.43225	0.030442
Xmgp006913	341.14	137.06	340.131	C20H20O5	[M+H]+	2,4,2',4'-tetrahydroxy-3'-prenylchalcone	Flavonoids	Chalcones	-	3	178425	158590	201154	471867	605701	460604	-	-	2.85815	1.51508	0.00229343	1.44323	0.030442
Zbsp005569	745.19	331.08	744.19	C35H36O18	[M+H]+	Tricin-5-O-(3'-malonyl)glucoside-4'-O-syringylalcoholether	Flavonoids	Flavones	-	1	22630.2	22630.2	22630.2	274836	193461	204862	-	-	9.91537	3.30967	0.00136816	1.44592	0.0249761
pmb0678	771.21	177.1	770.206	C37H38O18	[M+H]+	Vitexin-7-O-(6''-feruloyl)glucoside	Flavonoids	Flavones	-	2	76504.7	33678.8	2257.22	1.57334e+07	1.56092e+07	1.08846e+07	-	-	375.551	8.55287	0.000921767	1.46292	0.0239364
Zbzp004047	787.21	287.05	787.208	C37H39O19+	[M]+	Cyanidin 3-(6''-ferulylglucoside)-5-glucoside	Flavonoids	Anthocyanidins	-	3	103462	59319.3	67508.5	219035	267153	267592	-	-	3.27317	1.71069	0.00115776	1.45325	0.0239364
Zmhp003186	771.21	433.11	770.206	C37H38O18	[M+H]+	Isovitexin-2''-O-(6'''-feruloyl)glucoside*	Flavonoids	Flavones	-	1	3.43581e+06	2.83064e+06	3.11667e+06	6.91382e+06	5.96293e+06	5.95601e+06	-	-	2.00709	1.0051	0.000970477	1.45325	0.0239364
pmb0578	655.17	207	654.159	C32H30O15	[M+H]+	Luteolin-7-O-(6''-sinapoyl)glucoside	Flavonoids	Flavones	-	2	440697	313441	386473	838113	987787	915508	-	-	2.40345	1.26511	0.00071573	1.46305	0.0231734
Zbsp004299	757.2	329.06	756.19	C36H36O18	[M+H]+	Orientin-6''-O-(6'''-p-coumaroyl)-glucopyranoside	Flavonoids	Flavones	-	1	247226	247226	247226	3.88295e+06	4.40109e+06	3.16365e+06	-	-	15.4348	3.94812	0.000573814	1.47121	0.0214058
MWSHY0010	743.24	435.14	742.232	C33H42O19	[M+H]+	Troxerutin	Flavonoids	Flavonols	7085-55-4	3	13694.4	14322.2	6546.9	42782.4	47839.4	47106.8	-	-	3.9848	1.99451	0.000309974	1.47667	0.0161186
pmb0592	771.23	463.2	770.227	C34H42O20	[M+H]+	Chrysoeriol-7-O-rutinoside-5-O-glucoside	Flavonoids	Flavones	-	2	130966	131924	135433	444976	472917	404457	-	-	3.3198	1.7311	0.000102099	1.48605	0.010306
pmb0667	757.2	177.1	756.19	C36H36O18	[M+H]+	Isoorientin-7-O-(6''-feruloyl)arabinoside	Flavonoids	Flavones	-	3	36287.2	28691.6	15491.7	2.18968e+07	2.66421e+07	2.33034e+07	-	-	892.777	9.80216	7.02324e-05	1.48798	0.00753242
ZBN0248	667.15	329.07	668.159	C29H32O18	[M-H]-	Tricin-7-O-(6'-O-glucoside)glucuronicacid	Flavonoids	Flavones	-	3	4695.61	4695.61	4695.61	399560	428615	481726	-	-	92.9876	6.53897	5.65486e-05	1.48436	0.00741111
Zbsp004834	771.21	463.12	770.206	C37H38O18	[M+H]+	Isoscoparin-2''-O-(6'''-p-coumaroyl)-glucopyranoside	Flavonoids	Flavones	-	1	35135.9	43840.7	25888.5	2.26444e+07	2.03897e+07	2.03139e+07	-	-	604.091	9.23862	1.02881e-05	1.49058	0.00545359
Zmhp003322	741.2	433.11	740.195	C36H36O17	[M+H]+	Isovitexin-2''-O-(6'''-p-coumaroyl)glucoside	Flavonoids	Flavones	-	1	66465.7	66465.7	66465.7	1.46396e+06	1.29593e+06	1.30497e+06	-	-	20.3858	4.34949	1.90685e-05	1.48906	0.00545359
Wbtn006810	287.05	135.04	288.063	C15H12O6	[M-H]-	6,7-dihydroxy-1,3-dimethoxyxanthen-9-one	Flavonoids	Other Flavonoids	-	1	67591.1	86887.2	135061	136836	213592	216594	-	-	1.95836	0.969645	0.0483328	1.21946	0.157082
Zbsp004522	771.21	433.11	770.206	C37H38O18	[M+H]+	Isoscoparin-5-O-(6'''-p-coumaroyl)-glucopyranoside*	Flavonoids	Flavones	-	1	3.17771e+06	3.49838e+06	3.71657e+06	6.79543e+06	7.05872e+06	6.29573e+06	-	-	1.93886	0.955207	0.000284533	1.47808	0.0158299
pmb0725	669.18	331.08	668.174	C33H32O15	[M+H]+	Tricin-7-O-(2''-feruloyl)glucoside	Flavonoids	Flavones	-	3	33503.1	27026.5	31043.2	57190.2	64961.6	55082.1	-	-	1.93544	0.952663	0.00129404	1.45477	0.02461
Zmhp003514	301.07	286.05	300.063	C16H12O6	[M+H]+	6,7,8-Tetrahydroxy-5-methoxyflavone	Flavonoids	Flavones	-	3	434375	504450	547520	903327	1.01034e+06	925356	-	-	1.91007	0.933626	0.000627058	1.468	0.0217749
Zbhn006453	315.05	300.03	316.058	C16H12O7	[M-H]-	Pedalitin*	Flavonoids	Flavones	22384-63-0	2	230760	202963	274689	363854	492868	478129	C10119	-	1.88429	0.914019	0.0103498	1.36962	0.0608226
Lmmn004912	315.05	300.03	316.058	C16H12O7	[M-H]-	3-O-Methylquercetin*	Flavonoids	Flavonols	1486-70-0	2	241558	188979	341457	396977	529237	495745	C04443	ko00944,ko01110	1.84193	0.881218	0.0222951	1.30808	0.0992168
Zbqn006065	285.04	133.03	286.048	C15H10O6	[M-H]-	3,5,7,2'-Tetrahydroxyflavone; Datiscetin	Flavonoids	Flavonols	480-15-9	1	87422.1	81984.6	92109.2	144932	159727	173117	C10036	-	1.82695	0.869436	0.00113274	1.45119	0.0239364
pmb0703	801.22	445.3	800.216	C38H40O19	[M+H]+	Chrysoeriol-6-C-glucoside-7-O-(6''-feruloyl)glucoside	Flavonoids	Flavones	-	3	1.34722e+06	1.09271e+06	1.00558e+06	2.02439e+06	2.03543e+06	2.22197e+06	-	-	1.82318	0.866458	0.00144298	1.44492	0.0250117
pmp000003	317.07	302.04	316.058	C16H12O7	[M+H]+	Nepetin (5,7,3',4'-Tetrahydroxy-6-methoxyflavone)*	Flavonoids	Flavones	520-11-6	3	115902	110850	135799	183837	245266	223374	-	-	1.79969	0.847746	0.00775857	1.39076	0.0512706
pme0088	285.04	151	286.048	C15H10O6	[M-H]-	Luteolin (5,7,3',4'-Tetrahydroxyflavone)	Flavonoids	Flavones	491-70-3	1	53578	55141.4	78175.4	103442	128257	104220	C01514	ko00941,ko00944,ko01100,ko01110	1.79737	0.845889	0.0120237	1.36248	0.0667725
Wbtn007603	299.06	284.03	300.063	C16H12O6	[M-H]-	9,11-dimethoxy-2h-[1,3]dioxolo[4,5-b]xanthen-10-one*	Flavonoids	Other Flavonoids	-	1	585767	767791	781689	1.13295e+06	1.33349e+06	1.30158e+06	-	-	1.76468	0.819405	0.0035649	1.42487	0.0373011
MWSHY0069	301.07	286.05	300.063	C16H12O6	[M+H]+	Hispidulin (5,7,4'-Trihydroxy-6-methoxyflavone)*	Flavonoids	Flavones	1447-88-7	1	500047	602457	673373	938861	1.11661e+06	1.00479e+06	C10058	-	1.72324	0.785123	0.00406725	1.42059	0.0396557
Lmhn004976	299.06	284.02	300.063	C16H12O6	[M-H]-	Aracarpene 2*	Flavonoids	Isoflavones	-	1	571928	738833	800044	1.13964e+06	1.2589e+06	1.21956e+06	-	-	1.71408	0.777438	0.00280325	1.43291	0.0325025
Zmhn003257	299.06	284.04	300.063	C16H12O6	[M-H]-	5,7,2'-Trihydroxy-8-methoxyflavone*	Flavonoids	Flavones	-	1	665455	748115	742277	1.03705e+06	1.35279e+06	1.29118e+06	-	-	1.70746	0.771856	0.00711963	1.39948	0.0494949
Zmjp005407	597.17	477.12	596.153	C30H28O13	[M+H]+	2''-O-(3'',4''-Dimethoxybenzoyl)vitexin	Flavonoids	Flavones	-	3	96253.6	57367.6	56941.4	148143	105175	100986	-	-	1.68266	0.75074	0.0739673	1.1421	0.206696
mws0058	299.06	284.03	300.063	C16H12O6	[M-H]-	Diosmetin (5,7,3'-Trihydroxy-4'-methoxyflavone)*	Flavonoids	Flavones	520-34-3	1	583597	742006	864831	1.1193e+06	1.30306e+06	1.2511e+06	C10038	-	1.67705	0.745925	0.00727774	1.39313	0.0497554
Lmhn005110	299.06	284.02	300.063	C16H12O6	[M-H]-	Aracarpene 1	Flavonoids	Isoflavones	1261245-78-6	3	641875	744136	814915	1.02718e+06	1.50412e+06	1.1444e+06	-	-	1.67007	0.739908	0.0318686	1.28716	0.122615
MWSHC20110	301.07	286.05	300.063	C16H12O6	[M+H]+	8-Methoxyapigenin*	Flavonoids	Flavones	57096-02-3	1	437110	588614	651970	815566	1.00978e+06	946140	-	-	1.65196	0.72418	0.0130706	1.35889	0.0698729
Xmyn008071	299.06	284.03	300.063	C16H12O6	[M-H]-	5,7-dihydroxy-2-(3-hydroxyphenyl)-3-methoxy-4H-chromen-4-one*	Flavonoids	Flavonols	140671-06-3	1	638400	741802	924818	1.173e+06	1.32435e+06	1.26112e+06	-	-	1.63056	0.705371	0.00686468	1.39285	0.048528
Smhp103736	581.14	413.08	580.143	C26H28O15	[M+H]+	isocarlinoside*	Flavonoids	Flavones	83151-90-0	1	7.5608e+06	6.8285e+06	9.42344e+06	1.72906e+07	1.04178e+07	1.04844e+07	-	-	1.60388	0.681564	0.117284	1.04441	0.273449
Zmjp004795	301.07	286.05	300.063	C16H12O6	[M+H]+	5,6,7-Tetrahydroxy-8-methoxyflavone*	Flavonoids	Flavones	-	1	439683	568540	723885	807431	983074	950845	-	-	1.58267	0.662358	0.026731	1.29221	0.110334
Lmjp004941	301.07	286.05	300.063	C16H12O6	[M+H]+	3,5,4'-Trihydroxy-7-methoxyflavone (Rhamnocitrin)*	Flavonoids	Flavonols	569-92-6	1	430691	588187	681507	770613	960184	934579	C17059	-	1.56751	0.648478	0.0269573	1.29386	0.110469
Wbtp006564	317.07	302.04	316.058	C16H12O7	[M+H]+	4,8,10-trihydroxy-2-methoxy-1h,2h-furo[3,2-a]xanthen-11-one*	Flavonoids	Other Flavonoids	-	3	130059	135040	135802	174870	248129	205372	-	-	1.56739	0.648368	0.0236701	1.31547	0.10283
pmb3012	461.11	299.06	462.116	C22H22O11	[M-H]-	Chrysoeriol-7-O-glucoside	Flavonoids	Flavones	19993-32-9	3	120621	131685	120821	218389	144465	196866	-	-	1.50008	0.58504	0.0490658	1.1971	0.158816
ZBN0352	463.09	301.04	464.096	C21H20O12	[M-H]-	Quercetin-5-O-β-D-glucoside	Flavonoids	Flavonols	-	3	22244.1	36937.4	40634.1	45276.4	45957.3	55539.8	-	-	1.47045	0.556255	0.0743225	1.1462	0.207041
Lmjp003655	463.12	301.08	462.116	C22H22O11	[M+H]+	6-C-MethylKaempferol-3-glucoside*	Flavonoids	Flavonols	-	1	6.53921e+06	5.1082e+06	4.64602e+06	9.96912e+06	6.67539e+06	7.1886e+06	-	-	1.46274	0.548677	0.0984296	1.08532	0.246968
Hagn002801	385.08	85.03	386.1	C20H18O8	[M-H]-	5,6,7,5'-tetramethoxy-3',4'-methylenedioxyflavonoid	Flavonoids	Flavones	-	3	3.55237e+06	3.57174e+06	3.18345e+06	4.18983e+06	5.3488e+06	4.78513e+06	-	-	1.38964	0.474707	0.0200678	1.33122	0.0943462
MWSslk237	463.13	301.07	462.116	C22H22O11	[M+H]+	Hispidulin-7-O-glucoside(Homoplantaginin)*	Flavonoids	Flavones	17680-84-1	1	7.17819e+06	7.01545e+06	6.19525e+06	8.75036e+06	8.90103e+06	1.01283e+07	C17762	-	1.36249	0.446245	0.00979582	1.37053	0.0589811
Zmgp004060	463.12	301.07	462.116	C22H22O11	[M+H]+	paratensein-7-O-glucoside*	Flavonoids	Isoflavones	-	1	7.08959e+06	6.46076e+06	4.0718e+06	7.09191e+06	8.82792e+06	7.81957e+06	-	-	1.34713	0.429894	0.123567	1.05663	0.282722
Zbhp004510	465.14	303.09	464.132	C22H24O11	[M+H]+	Hesperetin-3'-O-glucoside*	Flavonoids	Flavanones	-	3	305558	261577	251943	340482	383422	374664	-	-	1.34122	0.423551	0.0114961	1.36154	0.0644682
Hmgp003540	775.21	331.08	774.201	C36H38O19	[M+H]+	Tricin-4'-O-(β-guaiacylglycerol)ether-7-O-(6''-malonyl)glucoside	Flavonoids	Flavones	-	1	1.06391e+06	1.05743e+06	1.08911e+06	1.43768e+06	1.32505e+06	1.51716e+06	-	-	1.33311	0.414797	0.00324027	1.4177	0.0358729
Zmhp004034	465.1	303.05	464.096	C21H20O12	[M+H]+	Gossypetin-7-O-L-rhamnopyranoside(Rhodiolgin)	Flavonoids	Flavonols	94696-39-6	1	174019	146162	147028	227874	167659	219637	-	-	1.31669	0.396917	0.0781606	1.12367	0.211886
Zbjn005825	503.12	299.06	504.127	C24H24O12	[M-H]-	Kaempferide-3-O-(6'-O-acetyl)glucoside*	Flavonoids	Flavonols	-	2	100825	164238	141675	166184	182608	178991	-	-	1.2976	0.375843	0.103675	1.09602	0.253067
Lmdp003286	465.1	303.06	464.096	C21H20O12	[M+H]+	Isohyperoside	Flavonoids	Flavonols	35589-21-0	3	206576	186387	147392	225907	256447	210574	-	-	1.28236	0.3588	0.0817707	1.14766	0.218225
pme2954	303.05	137.02	302.043	C15H10O7	[M+H]+	Quercetin	Flavonoids	Flavonols	117-39-5	3	148870	133583	181023	199634	213251	180092	C00389	ko00941,ko00944,ko01100,ko01110	1.27941	0.355484	0.0637474	1.17757	0.188605
Cmyp002064	463.12	301.08	462.116	C22H22O11	[M+H]+	Yuanhuanin*	Flavonoids	Flavones	83133-14-6	3	7.96346e+06	8.4145e+06	5.3422e+06	9.64563e+06	8.992e+06	8.82195e+06	-	-	1.26424	0.338275	0.125509	1.04982	0.28602
pmp000579	463.12	301.07	462.116	C22H22O11	[M+H]+	Diosmetin-7-O-galactoside*	Flavonoids	Flavones	-	1	7.44511e+06	5.7314e+06	5.19763e+06	7.7808e+06	7.93406e+06	7.21535e+06	-	-	1.24796	0.319572	0.0999719	1.09262	0.248987
Lmnp002845	463.13	343.09	462.116	C22H22O11	[M+H]+	Hispidulin-8-C-glucoside*	Flavonoids	Flavones	-	1	3.21912e+07	2.85218e+07	3.50794e+07	4.24825e+07	3.6254e+07	3.7929e+07	-	-	1.2179	0.284395	0.0589274	1.17169	0.179021
Lasp002993	487.19	325.14	486.189	C26H30O9	[M+H]+	Isobavachalcone glucoside	Flavonoids	Chalcones	-	1	354176	314688	368946	459809	391266	370928	-	-	1.17748	0.235706	0.122096	1.03554	0.280695
Zbjp003179	581.15	449.11	580.143	C26H28O15	[M+H]+	Orientin-7-O-arabinoside	Flavonoids	Flavones	-	2	1.00391e+07	1.04345e+07	9.4472e+06	1.00666e+07	1.2782e+07	1.23407e+07	-	-	1.17608	0.233989	0.119374	1.08106	0.27687
pme2960	273.08	153.02	272.068	C15H12O5	[M+H]+	Naringenin chalcone; 2',4,4',6'-Tetrahydroxychalcone	Flavonoids	Chalcones	73692-50-9	3	75900.4	84527.1	81218.2	83446.6	99482.4	100298	C06561	ko00941,ko01100,ko01110	1.17207	0.229064	0.083219	1.13569	0.220469
pma0795	551.1	303.05	550.096	C24H22O15	[M+H]+	Tricetin-5-O-(6''-malonyl)glucoside	Flavonoids	Flavones	-	3	197888	175903	212811	222562	224557	224557	-	-	1.14503	0.195386	0.0575485	1.18333	0.175992
ZBN0433	519.11	271.06	520.122	C24H24O13	[M-H]-	Naringenin-7-O-(6''-malonyl)glucoside	Flavonoids	Flavanones	-	3	64529.6	68221.5	68156.2	75603.2	82974.1	70177.9	-	-	1.13861	0.187275	0.0761591	1.16474	0.209774
Zbsp105756	689.21	331.08	688.2	C33H36O16	[M+H]+	Tricin-5-O-guaiacylglycerol-ether-4'-O-glucoside	Flavonoids	Flavones	-	1	2.9243e+06	2.8498e+06	3.24111e+06	3.42808e+06	3.37284e+06	3.4447e+06	-	-	1.13648	0.184573	0.0281971	1.27373	0.112526
Zbsp006180	405.12	331.08	404.111	C20H20O9	[M+H]+	Tricin-4'-O-glycerol	Flavonoids	Flavones	-	2	4.58308e+06	4.42087e+06	4.82696e+06	4.27726e+06	4.10735e+06	3.83045e+06	-	-	0.883171	-0.179235	0.0374759	1.24925	0.133144
Zbsp006693	527.16	331.08	526.148	C27H26O11	[M+H]+	Tricin-5-O-guaiacylglycerol*	Flavonoids	Flavones	-	1	1.10545e+07	9.97734e+06	1.24546e+07	8.29965e+06	1.01133e+07	1.00802e+07	-	-	0.850887	-0.232961	0.149487	1.00496	0.317868
pmp000413	433.11	283.06	432.106	C21H20O10	[M+H]+	Genistein-8-C-glucoside	Flavonoids	Isoflavones	66026-80-0	1	5.16241e+07	5.80596e+07	6.44041e+07	4.98568e+07	4.50263e+07	5.26349e+07	C10420	-	0.847377	-0.238924	0.108919	1.08446	0.261367
Lmlp002990	595.17	313.07	594.159	C27H30O15	[M+H]+	Isosaponarin(Isovitexin-4'-O-glucoside)	Flavonoids	Flavones	19416-87-6	2	2.56577e+07	2.45909e+07	2.88781e+07	2.38933e+07	2.14507e+07	2.0789e+07	-	-	0.835786	-0.258795	0.0534564	1.21262	0.167913
HJN084	535.11	331.05	536.117	C24H24O14	[M-H]-	Laricitrin-3-O-(6''-acetyl)glucoside	Flavonoids	Flavonols	-	3	113337	117836	109760	98839.4	94369.5	89058.5	-	-	0.827926	-0.272426	0.00595736	1.39357	0.0473279
Zbsp004404	447.13	297.08	446.121	C22H22O10	[M+H]+	Acacetin-6-C-glucoside	Flavonoids	Flavones	-	3	134519	109944	108844	96150.3	107367	87156.7	-	-	0.822725	-0.281517	0.110551	1.06679	0.261957
Zmzp006857	569.16	331.08	568.158	C29H28O12	[M+H]+	Tricin-4'-O-[β-guaiacyl-(9''-O-acetyl)glycerol]ether	Flavonoids	Flavones	-	1	9.33036e+06	9.33796e+06	1.12531e+07	7.41755e+06	8.64726e+06	8.46244e+06	-	-	0.819721	-0.286795	0.073397	1.14968	0.205853
Lmgp003803	655.19	331.08	654.18	C29H34O17	[M+H]+	5,7,4'-Trihydroxy-6,8-dimethoxyisoflavone-7-O-galactoside-rhamnose*	Flavonoids	Isoflavones	-	1	2.45819e+06	2.47851e+06	2.83339e+06	2.14135e+06	2.13728e+06	2.07005e+06	-	-	0.817067	-0.291474	0.0187605	1.3315	0.088931
Zmxp002867	625.17	301.07	624.169	C28H32O16	[M+H]+	Chrysoeriol-5,7-di-O-glucoside	Flavonoids	Flavones	-	3	1.48287e+06	1.49505e+06	1.42986e+06	1.14471e+06	1.04108e+06	1.41458e+06	-	-	0.816822	-0.291907	0.0760326	1.16925	0.209762
MWSslk146	595.17	433.12	594.159	C27H30O15	[M+H]+	4'-O-Glucosylvitexin	Flavonoids	Flavones	38950-94-6	2	4.35623e+07	3.6493e+07	4.37514e+07	3.30942e+07	3.59797e+07	3.20102e+07	-	-	0.816467	-0.292533	0.0468277	1.22433	0.153939
pmb0616	743.2	593	742.196	C32H38O20	[M+H]+	Isoorientin-7-O-(2''-xyloyl)glucoside	Flavonoids	Flavones	-	1	111003	123114	120574	113034	94857.1	79465.2	-	-	0.810161	-0.30372	0.0966111	1.09344	0.24452
Zmhp002409	611.16	491.12	610.153	C27H30O16	[M+H]+	Isoluteolin-6,8-di-C-glucoside	Flavonoids	Isoflavones	-	1	1.86323e+06	1.58638e+06	1.354e+06	1.28783e+06	1.43326e+06	1.0783e+06	-	-	0.790943	-0.338353	0.1359	1.00514	0.300694
HJAP026	625.18	463.13	624.169	C28H32O16	[M+H]+	Chrysoeriol-6-C-glucoside-4'-O-glucoside	Flavonoids	Flavones	-	1	894086	921583	998996	672181	870663	678649	-	-	0.789256	-0.341434	0.0521621	1.19214	0.165904
Laxp003363	593.19	327.09	592.179	C28H32O14	[M+H]+	Swertisin 2''-O-Rhamnoside	Flavonoids	Flavones	-	3	382064	411137	347989	261129	344899	294029	-	-	0.788701	-0.34245	0.0575622	1.17174	0.175992
ZBN0245	657.18	329.07	658.19	C32H34O15	[M-H]-	Tricin-4'-O-(guaiacylglycerol)ether-5-O-arabinoside	Flavonoids	Flavones	-	3	239296	242930	249491	198425	219384	153062	-	-	0.780179	-0.358122	0.0536462	1.18951	0.167987
Zbsp002854	787.22	625.17	786.222	C34H42O21	[M+H]+	Chrysoeriol-6,8-di-C-glucoside-7-O-glucoside	Flavonoids	Flavones	-	2	4.25613e+06	5.09875e+06	3.73341e+06	3.72148e+06	3.64375e+06	2.83904e+06	-	-	0.779648	-0.359104	0.119957	1.03008	0.27742
pmp001311	627.16	303.1	626.148	C27H30O17	[M+H]+	6-Hydroxykaempferol-7,6-O-Diglucoside	Flavonoids	Flavonols	-	2	131265	151220	192830	127492	110338	130299	-	-	0.774495	-0.368672	0.135932	1.03193	0.300694
Zbsp007566	703.2	331.08	702.195	C37H34O14	[M+H]+	Tricin-4'-O-guaiacylglycerol-5-O-Feruloyl	Flavonoids	Flavones	-	3	230899	229101	263725	158154	199134	194608	-	-	0.762578	-0.391043	0.0289626	1.28029	0.114343
MWSN0170	431.1	269.04	432.106	C21H20O10	[M-H]-	Apigenin-5-O-glucoside	Flavonoids	Flavones	28757-27-9	2	789740	793567	775694	670368	460344	651178	-	-	0.755358	-0.404768	0.0459221	1.24256	0.151252
mws1179	433.11	271.07	434.121	C21H22O10	[M-H]-	Naringenin-7-O-glucoside (Prunin)*	Flavonoids	Flavanones	529-55-5	3	51022.3	51014.9	53209	37474.9	39369.9	39943.8	C09099	ko00941,ko01100	0.75228	-0.410659	0.000252495	1.4769	0.0149407
Hmgp003086	639.19	331.08	638.185	C29H34O16	[M+H]+	Tricin-7-O-rutinoside	Flavonoids	Flavones	-	1	1.92237e+07	2.25079e+07	1.58878e+07	1.49586e+07	1.22867e+07	1.55704e+07	-	-	0.743078	-0.428414	0.084436	1.11987	0.223067
Lmsp003252	641.17	317.07	640.164	C28H32O17	[M+H]+	Isorhamnetin-3-O-sophoroside	Flavonoids	Flavonols	-	2	98192.9	87159	128734	86576.5	76128.4	68397	-	-	0.735793	-0.442628	0.109891	1.07842	0.261907
Lmhp206353	493.13	331.08	492.127	C23H24O12	[M+H]+	Tricin-4'-O-glucoside*	Flavonoids	Flavones	-	1	362138	340431	342363	207613	306957	250780	-	-	0.73244	-0.449218	0.0345117	1.24941	0.127086
Hmlp002975	639.15	493.1	638.148	C28H30O17	[M+H]+	Isorhamnetin-3-O-glucuronide-7-O-rhamnoside	Flavonoids	Flavonols	-	3	2.38722e+07	2.39035e+07	3.20928e+07	2.20962e+07	1.87627e+07	1.72355e+07	-	-	0.727376	-0.459226	0.0785248	1.14576	0.212203
Lmhp003162	787.23	625.17	786.222	C34H42O21	[M+H]+	Chrysoeriol-6,8-di-C-glucoside-4'-O-glucoside	Flavonoids	Flavones	-	3	4.05122e+06	4.53347e+06	4.0022e+06	3.11234e+06	2.56196e+06	3.47865e+06	-	-	0.727181	-0.459614	0.0222567	1.31536	0.0992168
pmp000237	579.13	283.06	578.127	C26H26O15	[M+H]+	Apigenin-6-C-(2''-glucuronyl)xyloside	Flavonoids	Flavones	-	3	2.49173e+07	2.0691e+07	2.0525e+07	1.37277e+07	1.85093e+07	1.56691e+07	-	-	0.724385	-0.465171	0.0383867	1.24157	0.136098
Lmjp003231	495.11	333.07	494.106	C22H22O13	[M+H]+	Patuletin-3-O-glucoside	Flavonoids	Flavonols	-	3	701318	763491	680403	551837	595553	403665	-	-	0.723031	-0.46787	0.0350566	1.24127	0.127721
Cmyp005222	493.13	331.08	492.127	C23H24O12	[M+H]+	Iristectorin A*	Flavonoids	Isoflavones	37744-61-9	1	355284	318728	333498	211630	245638	258771	-	-	0.710701	-0.492686	0.00526579	1.40859	0.0434428
Lmpp003958	639.17	331.08	639.171	C32H31O14+	[M]+	Malvidin-3-O-(6''-O-p-coumaroyl)glucoside	Flavonoids	Anthocyanidins	158189-28-7	3	2.22775e+07	1.99847e+07	1.35015e+07	1.16322e+07	1.24631e+07	1.54791e+07	-	-	0.709681	-0.494758	0.133851	1.02034	0.298297
pme1611	433.11	313.07	434.121	C21H22O10	[M-H]-	Isohemiphloin	Flavonoids	Flavanones	3682-02-8	2	1.30349e+06	895786	964213	777093	586155	869445	-	-	0.70577	-0.50273	0.10936	1.09111	0.261367
Lamp006064	639.19	331.08	638.185	C29H34O16	[M+H]+	3-[(3,4-dihydroxyphenyl)methylidene]-5,7-dihydroxy-6-methoxy-2h-1-benzopyran-4-one glucosyl rhamnoside	Flavonoids	Other Flavonoids	-	1	1.85739e+07	1.96565e+07	1.47559e+07	1.35525e+07	1.1534e+07	1.20821e+07	-	-	0.701475	-0.511537	0.0302888	1.27301	0.117592
Happ003269	801.22	331.08	801.224	C38H41O19+	[M]+	Malvidin-3-O-(6''-O-p-coumaroyl)glucoside-5-O-glucoside	Flavonoids	Anthocyanidins	-	3	210015	285465	252438	207104	152171	164745	-	-	0.700638	-0.513259	0.0529947	1.20257	0.167273
pmb3053	523.12	329.2	524.132	C27H24O11	[M-H]-	Tricin-4'-O-(C-Veratroylglycol) ether	Flavonoids	Flavones	-	1	1.2987e+06	1.04267e+06	1.11902e+06	697470	835348	856619	-	-	0.69051	-0.534267	0.0170905	1.3335	0.0835535
Zmhp005139	565.12	317.07	564.111	C25H24O15	[M+H]+	Tamarixetin-3-O-(6''-malonyl)glucoside*	Flavonoids	Flavonols	-	3	38513.7	62195.8	56490.2	37665	32917.1	37006.4	-	-	0.684407	-0.547074	0.0858346	1.11675	0.225217
HJAP024	611.16	491.12	610.154	C27H30O16	[M+H]+	Kaempferol-6,8-di-C-glucoside	Flavonoids	Flavonols	-	3	1.76417e+06	1.95552e+06	2.48281e+06	1.24439e+06	1.33439e+06	1.60588e+06	-	-	0.674674	-0.567738	0.0491398	1.22276	0.158816
Lmsp004721	625.18	317.07	624.169	C28H32O16	[M+H]+	Tamarixetin-3-O-glucoside-7-O-rhamnoside*	Flavonoids	Flavonols	-	3	88440.4	79233.8	130563	66022.6	78614.5	55342.6	-	-	0.670538	-0.576609	0.12915	1.03139	0.289777
pmb0619	775.23	612.9	774.222	C33H42O21	[M+H]+	Eriodictyol-6,8-di-C-glucoside-4'-O-glucoside	Flavonoids	Flavanones	-	3	168358	117347	105378	73047.2	78757.1	110328	-	-	0.670273	-0.577178	0.128979	1.0395	0.289777
Zmcp002986	773.21	287.06	773.213	C33H41O21+	[M]+	Cyanidin-3-O-sophoroside-5-O-glucoside	Flavonoids	Anthocyanidins	47888-56-2	3	54221.9	39953.4	47427.6	31469.4	35252.8	28136.6	-	-	0.669893	-0.577998	0.0276903	1.2878	0.111607
pmb0716	655.19	331.08	654.18	C29H34O17	[M+H]+	Tricin-4'-O-glucoside-7-O-glucoside*	Flavonoids	Flavones	-	1	535678	403269	385456	273451	284529	318020	-	-	0.66143	-0.596339	0.0385784	1.25143	0.136496
Zbsp006323	435.13	331.08	434.121	C21H22O10	[M+H]+	Tricin-7-O-(Meso-Erythritol)	Flavonoids	Flavones	-	3	588594	538944	682026	368724	374275	451722	-	-	0.660226	-0.598968	0.0146365	1.35626	0.0766516
Wahp006113	507.15	345.1	506.142	C24H26O12	[M+H]+	Pachypodol-4'-O-β-D-glucoside	Flavonoids	Flavonols	-	2	3.07032e+06	3.27513e+06	3.12494e+06	1.46719e+06	2.28259e+06	2.47903e+06	-	-	0.657714	-0.604468	0.0267337	1.28759	0.110334
ZBN0306	609.15	301.04	610.153	C27H30O16	[M-H]-	Quercetin-3-O-(4''-O-glucosyl)rhamnoside	Flavonoids	Flavonols	59262-54-3	3	46194.8	26171.1	34069.6	20670	25702.3	23097.9	C17563	-	0.652698	-0.615513	0.10931	1.07836	0.261367
Wagp006265	567.17	405.12	566.164	C26H30O14	[M+H]+	3,6,7,2',4'-Pentamethylquercetagetin 3'-O-Beta-D-Glucoside	Flavonoids	Flavonols	-	2	362387	322328	239000	135381	231827	220918	-	-	0.636696	-0.651323	0.0778332	1.13052	0.211332
HJAP058	345.1	284.07	344.126	C19H20O6	[M+H]+	5,6,7,4'-Tetramethoxyflavanone	Flavonoids	Flavanones	2569-77-9	3	274747	417524	417764	229036	212923	261504	C15118	-	0.633731	-0.658057	0.0526999	1.20532	0.167159
Laxp005948	451.16	271.1	450.153	C22H26O10	[M+H]+	7,2'-dihydroxy-4'-methoxy-isoflavanol glucoside	Flavonoids	Other Flavonoids	-	2	328430	297831	275332	182803	236283	150021	-	-	0.631223	-0.663779	0.0197729	1.30752	0.0932152
Lmnp202682	595.17	463.13	594.159	C27H30O15	[M+H]+	5,7,4'-Trihydroxy-8-methoxyflavone-6-C-[Xylosyl-(1-2)]-glucoside*	Flavonoids	Flavones	-	1	2.64379e+07	2.35863e+07	2.37047e+07	1.60656e+07	1.60689e+07	1.42603e+07	-	-	0.629264	-0.668263	0.00119711	1.45189	0.0241292
Lajp006434	507.15	345.1	506.142	C24H26O12	[M+H]+	3',5'-dihydroxy-5,7,4'-trimethoxyflavone glucoside	Flavonoids	Flavones	-	1	2.53545e+06	4.04266e+06	3.12798e+06	1.68785e+06	1.86086e+06	2.55357e+06	-	-	0.628707	-0.669541	0.0788409	1.13658	0.212722
Zbsp006756	497.14	331.08	496.137	C26H24O10	[M+H]+	Tricin-5-O-syringylalcohol*	Flavonoids	Flavones	-	1	2.24176e+07	1.92674e+07	2.31324e+07	1.15003e+07	1.37242e+07	1.51066e+07	-	-	0.622226	-0.68449	0.00675028	1.402	0.048528
Zbsp005869	345.1	315.05	344.09	C18H16O7	[M+H]+	7,4'-Dihydroxy-3,5,3'-trimethoxyflavone*	Flavonoids	Flavonols	-	1	82048.6	140313	157376	86593.9	60759.7	88338.8	-	-	0.620672	-0.688097	0.121414	1.05181	0.280035
Zmhp004065	345.1	330.07	344.09	C18H16O7	[M+H]+	7,8-Dihydroxy-5,6,4'-trimethoxyflavone	Flavonoids	Flavones	-	1	30526.8	46525.7	38527.2	23054.6	25150.3	23055.6	-	-	0.616549	-0.697713	0.034095	1.25028	0.126639
pmb0744	435.11	331.08	434.1	C24H18O8	[M+H]+	Tricin-4'-O-Benzoic Acid	Flavonoids	Flavones	-	3	801205	624977	802853	423720	440827	479298	-	-	0.602882	-0.730053	0.00854647	1.38997	0.0535246
pmb1108	773.21	593	772.206	C33H40O21	[M+H]+	Luteolin-6,8-di-C-glucoside-7-O-glucoside	Flavonoids	Flavones	-	1	2.12289e+06	1.67251e+06	1.62582e+06	1.18421e+06	989165	1.0851e+06	-	-	0.60106	-0.734419	0.0127827	1.36272	0.0689781
Lajp006634	593.15	345.1	592.143	C27H28O15	[M+H]+	3',5'-dihydroxy-5,7,4'-trimethoxyflavone-3'-(6''-malonylglucoside)	Flavonoids	Flavones	-	1	3.56836e+06	5.34081e+06	5.06978e+06	1.97498e+06	2.66044e+06	3.732e+06	-	-	0.598573	-0.740402	0.0676338	1.16576	0.195716
pmb0736	493.13	331.08	492.127	C23H24O12	[M+H]+	Tricin-7-O-Glucoside*	Flavonoids	Flavones	32769-01-0	1	382230	521872	382211	217180	331319	217980	-	-	0.595873	-0.746924	0.0447332	1.20827	0.149752
Lagp004342	523.14	361.1	522.137	C24H26O13	[M+H]+	5,2',5'-Trihydroxy-3,7,4'-trimethoxyflavone-2'-O-β-D-glucoside*	Flavonoids	Flavones	-	3	198207	189465	173043	89194.7	110769	132614	-	-	0.593131	-0.753576	0.00638856	1.39567	0.0484947
Zbsp006462	435.13	331.08	434.121	C21H22O10	[M+H]+	Tricin-4'-O-(Meso-Erythritol)	Flavonoids	Flavones	-	3	716627	581481	769090	394763	401560	420082	-	-	0.588432	-0.765053	0.00733924	1.39688	0.0499465
pmp000013	507.15	345.09	506.142	C24H26O12	[M+H]+	Eupatilin-7-O-glucoside	Flavonoids	Flavones	-	1	3.0384e+06	3.83525e+06	3.49085e+06	1.6336e+06	2.00175e+06	2.44588e+06	-	-	0.586736	-0.769217	0.012283	1.35447	0.0672098
Lmgp004152	595.17	445.11	594.159	C27H30O15	[M+H]+	Diosmetin-8-C-(2''-O-arabinosyl)glucoside	Flavonoids	Flavones	-	1	1.84306e+07	1.71411e+07	2.75772e+07	1.53372e+07	1.18894e+07	9.29266e+06	-	-	0.578305	-0.790097	0.0756043	1.15041	0.209762
Wagp009074	345.1	315.05	344.09	C18H16O7	[M+H]+	Santin*	Flavonoids	Flavonols	27782-63-4	1	84492.9	146978	166280	80381.8	64251.6	84004.3	-	-	0.574826	-0.798804	0.09084	1.11338	0.234408
mws1474	345.1	284.07	344.09	C18H16O7	[M+H]+	5,7-Dihydroxy-3',4',5'-trimethoxyflavone	Flavonoids	Flavones	18103-42-9	3	306166	507940	581974	274377	232877	291719	C19807	-	0.572297	-0.805163	0.0774439	1.14315	0.210797
Lmmp002463	625.18	317.07	624.169	C28H32O16	[M+H]+	Sexangularetin-3-O-glucoside-7-O-rhamnoside*	Flavonoids	Flavonols	-	3	84266.3	89542.9	158568	74861.3	61627.6	52239.6	-	-	0.567813	-0.816511	0.125924	1.04395	0.286585
Lajp005193	567.17	405.12	566.164	C26H30O14	[M+H]+	Gardenin C 5-glucoside	Flavonoids	Flavones	-	3	2.42349e+06	2.22751e+06	2.0788e+06	1.19462e+06	1.50085e+06	1.11041e+06	-	-	0.565526	-0.822334	0.00327036	1.41775	0.035974
Lmjn005592	343.08	313.04	344.09	C18H16O7	[M-H]-	Cirsilineol (4',5-Dihydroxy-3',6,7-trimethoxyflavone)	Flavonoids	Flavanones	41365-32-6	1	424002	756122	743957	335740	309332	428371	C10032	-	0.557899	-0.841924	0.0685865	1.16314	0.197806
Lmnp102682	595.17	463.13	594.159	C27H30O15	[M+H]+	Hispidulin-8-C-(2''-O-xylosyl)glucoside*	Flavonoids	Flavones	-	1	2.40694e+07	2.68971e+07	2.80654e+07	1.49506e+07	1.61091e+07	1.28845e+07	-	-	0.556033	-0.846759	0.00151726	1.44259	0.0255288
Zmgp005070	523.14	361.09	522.137	C24H26O13	[M+H]+	Centaurein*	Flavonoids	Flavonols	35595-03-0	3	188692	226092	243171	102154	126797	118496	-	-	0.528072	-0.921195	0.0042139	1.41308	0.0399506
Lajp005898	523.14	361.1	522.137	C24H26O13	[M+H]+	5,8,3'-trihydroxy-6,7,4'-trimethoxyflavone-8-O-β-D-glucoside*	Flavonoids	Flavones	-	3	191649	181449	227923	71664.5	118055	119497	-	-	0.514486	-0.958797	0.00997393	1.37386	0.0594431
pmb0719	659.2	331.08	658.19	C32H34O15	[M+H]+	Tricin-4'-O-(syringyl alcohol)ether-5-O-glucoside	Flavonoids	Flavones	-	1	2.51224e+06	3.73336e+06	3.89797e+06	1.48398e+06	1.91633e+06	1.75672e+06	-	-	0.508404	-0.975953	0.0216999	1.30481	0.0992168
Lmmp002483	657.13	495.09	656.122	C27H28O19	[M+H]+	Gossypetin-3-O-glucuronide-8-O-glucoside	Flavonoids	Flavonols	-	2	14707.3	56079.4	58437.4	2091.79	25063.7	2091.79	-	-	0.22633	-2.1435	0.107757	1.05911	0.259498
Zmhp006502	549.12	301.07	548.117	C25H24O14	[M+H]+	Kaempferide-3-O-(6''-malonyl)glucoside	Flavonoids	Flavonols	-	2	55781.8	79479.2	37376.1	17790.2	44381.4	11834.8	-	-	0.428682	-1.22202	0.105407	1.05427	0.255478
mws0919	431.1	285.04	432.106	C21H20O10	[M-H]-	Kaempferol-3-O-rhamnoside (Afzelin)(Kaempferin)	Flavonoids	Flavonols	482-39-3	3	18961.7	4811.18	9477.42	962.236	962.236	962.236	C16911	ko00944	0.0868175	-3.52587	0.0718895	1.16252	0.203568
Zbsp004776	689.2	331.08	688.2	C33H36O16	[M+H]+	Tricin-4'-O-(guaiacylglycerol)ether-7-O-glucoside*	Flavonoids	Flavones	-	1	5.60685e+06	3.6414e+06	1.05129e+07	1.70027e+06	1.35732e+06	1.10276e+06	-	-	0.210532	-2.24789	0.0642552	1.18474	0.189454
Zbsp004711	659.19	331.08	658.19	C32H34O15	[M+H]+	Tricin-5-O-(4'-O-glucoside)-syringylalcoholether*	Flavonoids	Flavones	-	1	456432	785533	288447	84991.1	154043	146723	-	-	0.252061	-1.98815	0.0610255	1.16745	0.183622
ZBN0193	623.17	315.05	624.169	C28H32O16	[M-H]-	Isorhamnetin-3-O-glucoside-7-O-rhamnoside*	Flavonoids	Flavonols	17331-71-4	3	20979	34085.9	9891.01	1851.65	1851.65	1851.65	-	-	0.085519	-3.54761	0.0472671	1.20945	0.154623
Zbsp004897	659.19	331.08	658.19	C32H34O15	[M+H]+	Tricin-7-O-syringylalcoholether-4'-O-glucoside*	Flavonoids	Flavones	-	1	354450	470528	818266	75084.2	186786	138301	-	-	0.243525	-2.03786	0.0442701	1.23223	0.149087
Hmgp002080	641.17	317.06	640.164	C28H32O17	[M+H]+	Nepetin-4'-O-diglucoside	Flavonoids	Flavones	-	3	23724.9	57007.5	53303.9	2556.21	2556.21	14795.8	-	-	0.148528	-2.75119	0.0280853	1.28441	0.112526
Hmgp001888	641.17	317.06	640.164	C28H32O17	[M+H]+	Nepetin-5-O-diglucoside	Flavonoids	Flavones	-	3	37611.2	90960.9	58845.4	2853.87	2853.87	17028.1	-	-	0.121311	-3.04321	0.0276262	1.28129	0.111607
Cmzp002582	639.19	331.08	639.192	C29H35O16+	[M]+	Malvidin-3-O-rutinoside	Flavonoids	Anthocyanidins	-	3	68352.6	105711	108445	34642.5	54684.3	34635.6	-	-	0.438792	-1.18839	0.022149	1.30027	0.0992168
Lacn004815	781.22	533.16	782.227	C35H42O20	[M-H]-	Malonyl glucosyl Noricariside	Flavonoids	Flavonols	-	2	85965.7	117237	74320.7	48020.4	36436.6	37201.1	-	-	0.438371	-1.18978	0.0176559	1.32294	0.0860727
Zmtp102903	419.1	287.06	418.09	C20H18O10	[M+H]+	Kaempferol-3-O-arabinoside (Juglanin)	Flavonoids	Flavonols	-	3	25733.6	11219.7	17503.5	829.923	829.923	829.923	-	-	0.0457201	-4.45103	0.0145879	1.35179	0.0766516
Lmmp006082	317.1	167.03	316.095	C17H16O6	[M+H]+	Cajanol*	Flavonoids	Isoflavones	61020-70-0	2	635562	1.4296e+06	1.12262e+06	5410.98	57105.5	5410.98	C10204	-	0.0213087	-5.55242	0.0109386	1.35835	0.0623963
Zbsp008181	317.1	167.04	316.095	C17H16O6	[M+H]+	Persicogenin (5,3'-dihydroxy-7,4'-dimethoxyflavanone)*	Flavonoids	Flavanones	28590-40-1	2	723018	1.4829e+06	1.14661e+06	6628.71	6628.71	6628.71	-	-	0.00593167	-7.39735	0.00721541	1.38484	0.0495293
Lamp007045	477.14	315.08	476.132	C23H24O11	[M+H]+	3-(4-hydroxybenzene)-5,7-dihydroxy-6-methoxychroman-4-one glucoside	Flavonoids	Other Flavonoids	-	3	45824.8	36084.2	62392.9	7216.84	7216.84	7216.84	-	-	0.150036	-2.73662	0.00599025	1.40586	0.0473699
pmb3045	505.1	329.07	506.106	C23H22O13	[M-H]-	Tricin-7-O-Glucuronide	Flavonoids	Flavones	-	3	50907.9	64185.9	70293.4	1587.55	23775.2	1587.55	-	-	0.145373	-2.78217	0.00484109	1.40058	0.0411253
ZBN0218	491.12	329.07	492.127	C23H24O12	[M-H]-	Tricin-5-O-Glucoside	Flavonoids	Flavones	32769-00-9	3	1.30713e+06	1.5409e+06	1.5005e+06	451124	535255	801931	-	-	0.411245	-1.28193	0.00262993	1.43456	0.0322355
pmf0516	421.08	301.05	422.085	C19H18O11	[M-H]-	Mangiferin*	Flavonoids	Other Flavonoids	4773-96-0	2	239972	294441	238724	81094.2	115334	94269.4	C10077	-	0.375998	-1.4112	0.00153484	1.44019	0.0255706
mws1454	477.14	315.09	478.147	C23H26O11	[M-H]-	Persicoside	Flavonoids	Flavanones	28978-03-2	2	125668	110532	86563.8	2075.21	2075.21	2075.21	-	-	0.0192885	-5.69612	0.00075358	1.45962	0.0232337
Lacn004442	781.22	533.16	782.227	C35H42O20	[M-H]-	Malonyl glucosyl Phellatin	Flavonoids	Flavonols	-	2	97233.3	95200.5	111040	31230.4	34890.5	44894.4	-	-	0.365815	-1.45081	0.000569413	1.46985	0.0214058
ZBN0296	421.08	301.04	422.085	C19H18O11	[M-H]-	Isomangiferin*	Flavonoids	Other Flavonoids	24699-16-9	2	183611	209344	213016	97784.4	81060.4	95496	C16979	-	0.45273	-1.14328	0.00048274	1.47063	0.0197234
pmp000194	519.11	271.06	518.106	C24H22O13	[M+H]+	6''-O-Malonylgenistin	Flavonoids	Isoflavones	51011-05-3	3	6676.62	6676.62	6676.62	6676.62	6676.62	6676.62	C16192	ko00943	1	0	1	#N/A	1
Zbpp002027	565.12	317.07	564.111	C25H24O15	[M+H]+	Isorhamnetin-3-O-(6''-malonyl)glucoside*	Flavonoids	Flavonols	-	3	5374.78	5374.78	5374.78	5374.78	5374.78	5374.78	-	-	1	0	1	#N/A	1
pmp000593	595.17	287.06	594.159	C27H30O15	[M+H]+	Luteolin-7-O-rutinoside	Flavonoids	Flavones	3563-98-2	3	1830.26	1830.26	1830.26	1830.26	1830.26	1830.26	-	-	1	0	1	#N/A	1
Hmmn004152	595.17	459.11	596.174	C27H32O15	[M-H]-	Neoeriocitrin	Flavonoids	Flavanones	13241-32-2	3	3455.8	3455.8	3455.8	3455.8	3455.8	3455.8	C09805	-	1	0	1	#N/A	1
Lmmp002995	713.15	303.06	712.149	C30H32O20	[M+H]+	Quercetin-7-O-(2''-malonyl)glucosyl-5-O-glucoside	Flavonoids	Flavonols	-	3	4148.99	4148.99	4148.99	4148.99	4148.99	4148.99	-	-	1	0	1	#N/A	1
Lmyn007769	367.12	352.1	368.126	C21H20O6	[M-H]-	β-Anhydroicaritin	Flavonoids	Other Flavonoids	38226-86-7	1	26090.9	26090.9	26090.9	26090.9	26090.9	26090.9	-	-	1	0	1	#N/A	1
Lajp003792	369.12	177.05	368.11	C17H20O9	[M+H]+	Murrayacarpin A glucoside	Lignans and Coumarins	Coumarins	-	3	2.04928e+06	1.85152e+06	2.3778e+06	2.03779e+06	2.20338e+06	2.02656e+06	-	-	0.998269	-0.00249898	0.983415	0.0221762	1
Lcyn000106	551.18	193.05	552.184	C26H32O13	[M-H]-	Dichotomoside A	Lignans and Coumarins	Lignans	-	3	629912	638079	807459	703241	559963	861799	-	-	1.02388	0.0340408	0.88221	0.0868714	0.954923
Qatp010618	343.15	105.03	342.147	C20H22O5	[M+H]+	Lignans Machilin F	Lignans and Coumarins	Lignans	-	3	1.02365e+06	1.07917e+06	1.09595e+06	997587	1.09017e+06	1.07735e+06	-	-	0.989475	-0.0152652	0.772492	0.198197	0.880795
WaYn004925	615.21	193.05	616.216	C31H36O13	[M-H]-	7''-O-(Guaiacylglycerol) 3-(4-((1-(3,4-dimethoxyphenyl)-1,3-dihydroxypropan-2-yl)oxy)-3-hydroxy-5-methoxyphenyl)-3-oxopropanal	Lignans and Coumarins	Lignans	-	3	256068	342983	374914	309679	305338	326480	-	-	0.966663	-0.0489146	0.779208	0.227233	0.885511
Lssp210087	359.15	137.06	358.142	C20H22O6	[M+H]+	Matairesinol	Lignans and Coumarins	Lignans	580-72-3	2	60942.5	93229.2	137397	130042	103847	88282.4	C10682	ko00999,ko01100,ko01110	1.10496	0.143994	0.707294	0.299664	0.840571
HJN083	521.2	359.15	522.21	C26H34O11	[M-H]-	Lariciresinol-4'-O-glucoside*	Lignans and Coumarins	Lignans	143663-00-7	1	397174	158857	298478	230029	185046	342834	-	-	0.886952	-0.173072	0.719585	0.310974	0.848082
Rfmb25702	561.2	357.13	562.205	C28H34O12	[M-H]-	Pinoresinol-4-O-(6''-acetyl)glucoside	Lignans and Coumarins	Lignans	-	1	89820.1	132698	97087.5	113670	71516.9	109749	-	-	0.922812	-0.115891	0.685572	0.319389	0.82478
Lazn002030	481.17	271.1	482.179	C23H30O11	[M-H]-	Guaiacylglycerol-β-Guaiacyl Ether glucoside	Lignans and Coumarins	Lignans	-	1	325483	344484	261620	301035	290272	295580	-	-	0.952017	-0.0709401	0.586905	0.408176	0.749827
MWSslk135	193.05	147.05	192.042	C10H8O4	[M+H]+	7,8-Dihydroxy-4-methylcoumarin	Lignans and Coumarins	Coumarins	2107-77-9	3	43531.1	47436.2	48114.3	24384.9	33969	59947.9	-	-	0.850593	-0.233459	0.553362	0.47252	0.716822
pmb0808	353.1	179	352.079	C16H16O9	[M+H]+	Esculetin-6-O-quinic acid	Lignans and Coumarins	Coumarins	-	3	108990	63167.5	112076	96491	87991.4	33103	-	-	0.765515	-0.385497	0.430981	0.597532	0.60662
Qmzp101808	343.15	163.07	342.147	C20H22O5	[M+H]+	Avicennol*	Lignans and Coumarins	Coumarins	-	1	1.11751e+06	1.15972e+06	1.15218e+06	995722	1.12114e+06	1.16683e+06	-	-	0.957509	-0.0626419	0.40947	0.613206	0.588977
Yarn004381	581.22	329.14	582.231	C28H38O13	[M-H]-	Tortoside B	Lignans and Coumarins	Lignans	-	3	96675.4	95382.3	140012	128812	115482	137536	-	-	1.14985	0.201446	0.358612	0.663226	0.548609
Lmmn002260	551.21	389.17	552.221	C27H36O12	[M-H]-	5'-Methoxyisolariciresinol-9'-O-glucoside	Lignans and Coumarins	Lignans	-	3	158060	224108	243398	199448	260399	276890	-	-	1.17771	0.235988	0.348927	0.702381	0.539422
Rfmb056	591.21	387.14	592.216	C29H36O13	[M-H]-	Medioresinol-4'-O-(6'''-acetyl)glucoside	Lignans and Coumarins	Lignans	-	3	66348.3	138822	73698.2	71131.4	63418.6	59193.6	-	-	0.694749	-0.525436	0.290121	0.75936	0.48618
WaYn003112	439.16	195.07	440.168	C21H28O10	[M-H]-	Erythro-Guaiacylglycerol-β-threo-syringylglycerol Ether	Lignans and Coumarins	Lignans	1313434-74-0	2	58482.7	85064	60600.6	62639.1	51047.4	57384.6	-	-	0.837979	-0.255014	0.295273	0.763034	0.489554
Lmjn102210	461.14	299.09	462.153	C23H26O10	[M-H]-	Desmethylagrimonolide-6-O-β-D-glucopyranoside*	Lignans and Coumarins	Coumarins	-	2	217302	183272	88001.4	210391	215688	202981	-	-	1.28754	0.364616	0.294721	0.784365	0.489554
Zmxn004029	585.23	195.07	586.241	C31H38O11	[M-H]-	7,8-Dihydro-Buddlenol B(erythro)	Lignans and Coumarins	Lignans	-	3	2.50626e+06	1.8995e+06	2.11777e+06	1.95184e+06	1.26564e+06	2.16965e+06	-	-	0.8258	-0.276136	0.308677	0.785231	0.503987
Hmln003169	387.14	329.14	388.152	C21H24O7	[M-H]-	Trachelogenin	Lignans and Coumarins	Lignans	34209-69-3	3	44534	100856	106117	141192	89013.4	120056	C10891	-	1.39266	0.477838	0.256065	0.815828	0.445751
MWSHC20105	371.11	282.09	372.121	C20H20O7	[M-H]-	4-ketopinoresinol	Lignans and Coumarins	Lignans	66288-89-9	1	1.31109e+06	1.68386e+06	2.29314e+06	2.21707e+06	2.09051e+06	2.13149e+06	-	-	1.21766	0.284106	0.254527	0.825774	0.444775
Lhzp102808	355.1	163.04	354.11	C20H18O6	[M+H]+	Sesamin	Lignans and Coumarins	Lignans	607-80-7	2	1.33882e+07	1.1047e+07	1.39788e+07	7.99147e+06	1.35378e+07	8.5541e+06	C10882	-	0.783136	-0.352665	0.232799	0.847883	0.421233
Lahp003986	435.13	273.08	434.121	C21H22O10	[M+H]+	3,4-Dihydro-4-(4'-hydroxyphenyl)-5,7-dihydroxycoumarin glucoside	Lignans and Coumarins	Coumarins	-	3	273969	106963	160774	317668	197684	301310	-	-	1.50757	0.592229	0.212899	0.866862	0.398363
Lcyp000676	355.1	163.04	354.095	C16H18O9	[M+H]+	Methylesculin	Lignans and Coumarins	Coumarins	20186-29-2	1	1.99381e+07	1.82326e+07	2.5567e+07	1.47707e+07	2.04811e+07	1.54501e+07	-	-	0.795477	-0.330108	0.202728	0.892041	0.386534
Wbwp010459	343.15	163.07	342.147	C20H22O5	[M+H]+	5-[(2r,3s,4s,5s)-5-(2h-1,3-benzodioxol-5-yl)-3,4-dimethyloxolan-2-yl]-2-methoxyphenol*	Lignans and Coumarins	Lignans	-	1	1.09146e+06	1.20895e+06	1.18189e+06	1.06858e+06	1.11284e+06	1.11902e+06	-	-	0.947777	-0.0773798	0.194282	0.899173	0.376709
Lhxp112607	645.2	353.09	646.211	C28H38O17	[M-H]-	Stylosin	Lignans and Coumarins	Coumarins	-	3	78586.3	88497.3	67005.9	61377.9	73958.6	54507.2	-	-	0.810987	-0.302248	0.154961	0.956422	0.324284
Lhmp121005	521.2	131.05	520.194	C26H32O11	[M+H]+	Symplocosin*	Lignans and Coumarins	Lignans	-	1	157954	92835.6	117303	121964	239908	214622	-	-	1.56617	0.647237	0.16201	0.978134	0.333745
Hmgn004693	371.11	327.03	372.121	C20H20O7	[M-H]-	8-Hydroxy-α-conidendrin	Lignans and Coumarins	Lignans	-	2	205827	261137	353117	368993	326626	367326	-	-	1.29615	0.37423	0.147325	0.988786	0.315189
mws1656	415.14	145.06	414.132	C22H22O8	[M+H]+	Podophyllotoxin	Lignans and Coumarins	Lignans	518-28-5	2	528780	249596	203660	222213	104568	56087.7	C10874	ko00999,ko01100,ko01110	0.389872	-1.35893	0.151688	0.994818	0.320791
Lchn000012	537.2	327.12	538.205	C26H34O12	[M-H]-	Alangilignoside D	Lignans and Coumarins	Lignans	-	3	33040.1	47205.9	46787.9	98903.1	149791	55386.4	-	-	2.3937	1.25924	0.099924	1.1117	0.248987
Zbsp004940	193.05	133.03	192.042	C10H8O4	[M+H]+	6-Hydroxy-7-methoxycoumarin*	Lignans and Coumarins	Coumarins	-	2	81571.8	138147	89040.7	129173	310911	235342	-	-	2.18754	1.12931	0.0929059	1.12232	0.23795
mws1013	177.02	133.03	178.027	C9H6O4	[M-H]-	Esculetin (6,7-Dihydroxycoumarin)	Lignans and Coumarins	Coumarins	305-01-1	3	5994.44	55789.9	5994.44	103829	92646.6	58771	C09263	ko00999,ko01110	3.76589	1.91299	0.0433842	1.24771	0.147421
Lhmp122023	441.1	193.05	440.096	C19H20O12	[M+H]+	Scopoletin 7-O-(6''-Malonylglucoside)	Lignans and Coumarins	Coumarins	-	3	1987.02	1987.02	1987.02	33686.3	11164.4	21595.3	-	-	11.1466	3.47854	0.0362818	1.24477	0.13025
Hmhp002580	413.14	136.07	412.137	C19H24O10	[M+H]+	Methylpicraquassioside A	Lignans and Coumarins	Coumarins	-	3	174251	200479	254162	651717	438336	375753	-	-	2.33078	1.22081	0.0324459	1.26736	0.123992
Hmln002100	535.18	373.13	536.189	C26H32O12	[M-H]-	Nortrachelogenin-4-O-glucoside	Lignans and Coumarins	Lignans	33464-78-7	3	234787	227948	245883	517289	478176	824483	-	-	2.56831	1.36082	0.0278064	1.27358	0.111746
HX1366	147.04	91.05	146.037	C9H6O2	[M+H]+	coumarin	Lignans and Coumarins	Coumarins	-	2	46164.5	46164.5	46164.5	1.67759e+06	1.55155e+06	669418	C05851	ko00999,ko01110	28.1497	4.81505	0.0167899	1.3421	0.0830302
MWSmce024	355.1	193.05	354.095	C16H18O9	[M+H]+	Scopoletin-7-O-glucoside (Scopolin)	Lignans and Coumarins	Coumarins	531-44-2	3	69383.8	59678.7	78187.5	130153	182035	215414	C01527	ko00999,ko01110	2.54573	1.34808	0.0136046	1.34695	0.0720538
mws1076	207.07	151.08	206.058	C11H10O4	[M+H]+	Scoparone	Lignans and Coumarins	Coumarins	120-08-1	3	25098.4	25098.4	25098.4	185410	125492	240406	C09311	ko00999	7.32194	2.87223	0.0087646	1.36656	0.0544929
MWSHC20172	193.05	178.03	192.042	C10H8O4	[M+H]+	Isoscopoletin (6-Hydroxy-7-Methoxycoumarin)	Lignans and Coumarins	Coumarins	776-86-3	3	18074.8	19412.4	2445.55	77874.2	98896.2	62340.3	C18079	ko00999	5.98784	2.58203	0.00507602	1.41842	0.0422838
Hmgn004139	373.13	329.05	374.137	C20H22O7	[M-H]-	Isohydroxymatairesinol	Lignans and Coumarins	Lignans	-	2	27612	66079.7	82672.1	162875	171041	149246	-	-	2.73958	1.45395	0.00427811	1.41785	0.0400477
Lazn005262	405.15	165.06	406.163	C21H26O8	[M-H]-	Erythro-Guaiacylglycerol-β-Sinapyl Ether	Lignans and Coumarins	Lignans	877875-96-2	3	20575.6	33154.2	39866.8	83879	83869.9	70559.5	-	-	2.54612	1.3483	0.00256654	1.43663	0.0316848
MWSHC20189	357.13	151.04	358.142	C20H22O6	[M-H]-	Epipinoresinol*	Lignans and Coumarins	Lignans	24404-50-0	1	30273.1	54985.4	55922.6	196572	214140	153485	-	-	3.99627	1.99865	0.00208635	1.44559	0.0303405
MWSHC2047	579.21	417.16	580.216	C28H36O13	[M-H]-	Syringaresinol-4'-O-glucoside; Acanthoside B*	Lignans and Coumarins	Lignans	7374-79-0	2	241920	249398	283310	589364	520175	491027	C10890	-	2.06624	1.04701	0.00098168	1.45591	0.0239364
mws0097	357.13	151.04	358.142	C20H22O6	[M-H]-	Pinoresinol*	Lignans and Coumarins	Lignans	487-36-5	1	34997.8	61499.6	81082.1	232832	275071	254540	C05366	ko00999,ko01100,ko01110	4.29353	2.10216	0.000419837	1.4725	0.018011
Zmln002252	223.03	149.03	224.032	C10H8O6	[M-H]-	Sideretin (5,7,8-Trihydroxy-6-methoxycoumarin)	Lignans and Coumarins	Coumarins	-	3	46879	71537.2	105950	283142	276986	307968	C22007	ko00999,ko01110	3.86911	1.952	0.000393302	1.46752	0.0173053
Lmsp003655	521.2	131.05	520.194	C26H32O11	[M+H]+	Dehydrodiconiferyl alcohol-gamma'-O-glucoside*	Lignans and Coumarins	Lignans	-	1	154337	147083	185823	321748	345991	350860	-	-	2.09053	1.06387	0.000287868	1.47228	0.0158299
Yarn005295	579.21	417.15	580.216	C28H36O13	[M-H]-	Tortoside A*	Lignans and Coumarins	Lignans	-	2	282995	313910	293669	685365	798425	765660	-	-	2.52584	1.33676	0.000200776	1.48069	0.0142282
Hahn002315	579.21	417.16	580.216	C28H36O13	[M-H]-	syringaresinol-4-O-β-D-glucopyranoside*	Lignans and Coumarins	Lignans	-	2	242339	247059	183804	433381	471788	440180	-	-	1.99843	0.99887	0.000679746	1.46856	0.0227729
Sazp005756	377.12	273.11	376.116	C19H20O8	[M+H]+	Acetylbyakangelicin	Lignans and Coumarins	Coumarins	-	1	161829	176827	187678	387984	353675	298636	-	-	1.97649	0.982942	0.00319479	1.42901	0.0355991
Yamn004825	579.2	339.12	580.216	C28H36O13	[M-H]-	Syringaresinol-4'-O-glucoside	Lignans and Coumarins	Lignans	-	1	253967	192784	239889	430549	436787	444671	-	-	1.91076	0.93415	0.000387775	1.46713	0.0173053
Hmln101664	697.24	535.18	698.242	C32H42O17	[M-H]-	Nortrachelogenin-4'-O-gentiobioside	Lignans and Coumarins	Lignans	-	2	25840.2	26442.5	14154.9	32516.8	44845.6	47169.1	-	-	1.87441	0.906438	0.0329634	1.27474	0.124047
Zmcp102703	521.2	131.05	520.194	C26H32O11	[M+H]+	saikolignanoside D*	Lignans and Coumarins	Lignans	-	1	149512	130205	146338	229987	307413	254409	-	-	1.85847	0.894112	0.00669222	1.40153	0.048528
Lcsn000193	597.22	327.12	598.226	C28H38O14	[M-H]-	isatioxyneolignoside E	Lignans and Coumarins	Lignans	-	3	181162	191927	201465	344601	331834	382646	-	-	1.84331	0.8823	0.000589182	1.46021	0.0215114
HX1376	245.09	159.09	244.074	C14H12O4	[M+H]+	clematichinenol	Lignans and Coumarins	Coumarins	-	2	148511	163451	121051	148379	340834	295862	-	-	1.81305	0.858421	0.119558	1.06203	0.27687
pmn001375	535.18	373.13	536.189	C26H32O12	[M-H]-	1-Hydroxypinoresinol-1-O-Glucoside	Lignans and Coumarins	Lignans	81495-71-8	3	74121.1	81089.7	170927	173922	238417	162884	-	-	1.76374	0.81864	0.100764	1.09537	0.250595
Hmln001931	681.24	357.13	682.247	C32H42O16	[M-H]-	Matairesinol-4,4'-O-diglucoside	Lignans and Coumarins	Lignans	-	3	49400.2	66251	28478.8	87859.3	64351.2	101485	-	-	1.76018	0.815726	0.0766155	1.13851	0.210112
mad1424	427.05	295.05	426.043	C17H14O13	[M+H]+	Ditartaroyl-hydroxycoumarin	Lignans and Coumarins	Coumarins	-	3	92284.4	122694	89028.9	181673	182458	165685	-	-	1.74278	0.801389	0.00333069	1.43222	0.0364043
Hmln002355	549.2	387.15	550.205	C27H34O12	[M-H]-	5'-Methoxymatairesinoside*	Lignans and Coumarins	Lignans	1691201-82-7	2	150557	145659	124848	255666	220191	222005	-	-	1.65738	0.728905	0.00272354	1.42808	0.0325025
pmb0235	323.09	177.05	322.084	C19H14O5	[M+H]+	O-Feruloyl coumarin	Lignans and Coumarins	Coumarins	-	3	271047	497355	512120	508136	933871	627059	-	-	1.6158	0.692249	0.152276	1.00961	0.321187
mws1014	209.04	149.02	208.037	C10H8O5	[M+H]+	Fraxetin (7,8-Dihydroxy-6-methoxycoumarin)	Lignans and Coumarins	Coumarins	574-84-5	2	76918.6	80896.6	97233.7	119790	120677	164579	C09265	ko00999,ko01110	1.58811	0.667312	0.0356083	1.24694	0.128369
pmn001378	519.19	357.14	520.194	C26H32O11	[M-H]-	Pinoresinol-4-O-glucoside	Lignans and Coumarins	Lignans	41607-20-9	1	235436	214031	193171	374283	379199	257556	C17529	-	1.57326	0.65376	0.0418417	1.25323	0.144759
Wbmn00859	383.08	191.06	384.084	C20H16O8	[M-H]-	vitelignin A	Lignans and Coumarins	Lignans	-	3	475550	715743	435359	723840	1.02823e+06	791629	-	-	1.56376	0.645021	0.0740732	1.17104	0.206696
Cmsp003083	521.2	131.05	520.194	C26H32O11	[M+H]+	Dehydrodiconiferyl alcohol-4-O-glucoside*	Lignans and Coumarins	Lignans	107870-88-2	1	163980	188065	173050	241601	249549	311073	-	-	1.52777	0.611423	0.0160252	1.33462	0.080643
Lhmp121010	419.17	205.09	418.163	C22H26O8	[M+H]+	Olivil Monoacetate	Lignans and Coumarins	Lignans	1016974-78-9	2	68334.8	48720.1	51703.7	85409.2	68207.2	94707.9	-	-	1.47148	0.557264	0.054882	1.18074	0.170921
Jmzn003632	521.2	329.14	522.21	C26H34O11	[M-H]-	Manglieside D	Lignans and Coumarins	Lignans	-	3	765812	831277	907859	1.27783e+06	973324	1.39168e+06	-	-	1.45426	0.540283	0.0447686	1.21115	0.149752
pmn001573	461.15	299.09	462.153	C23H26O10	[M-H]-	Desmethylagrimonolide-6-O-glucoside*	Lignans and Coumarins	Coumarins	1257408-55-1	2	138291	110918	83873.4	143453	142384	195299	-	-	1.4445	0.530569	0.10353	1.07004	0.253067
pmn001371	549.2	387.15	550.205	C27H34O12	[M-H]-	Eucommin A*	Lignans and Coumarins	Lignans	99633-12-2	2	138143	134425	127223	211633	177381	172442	C10560	-	1.40437	0.489926	0.0133485	1.34564	0.0711366
Lazn004429	581.22	329.14	582.231	C28H38O13	[M-H]-	(2S,3R,4S,6S)-2-[4-[(1R,2R)-1,3-Dihydroxy-2-[4-[(E)-3-hydroxyprop-1-enyl]-2,6-dimethoxyphenoxy]propyl]-2,6-dimethoxyphenoxy]-6-(hydroxymethyl)oxane-3,4-diol	Lignans and Coumarins	Lignans	-	3	623769	580537	652183	801587	857216	926390	-	-	1.39252	0.477695	0.0043175	1.40883	0.0400477
Lazn005606	745.27	583.22	746.279	C37H46O16	[M-H]-	[(2S)-2α-[3,5-Dimethoxy-4-[[(αS,βR)-α-(Hydroxymethyl)-β,4-Dihydroxy-3-Methoxyphenethyl]Oxy]Phenyl]-5-(3-Hydroxy-1-Propenyl)-7-Methoxy-2,3-Dihydrobenzofuran]-3β-Ylmethylβ-D-Glucopyranoside	Lignans and Coumarins	Lignans	-	3	70062.3	62542.7	73834.7	91275.3	80630.6	98704.4	-	-	1.31084	0.390496	0.0261444	1.27365	0.109158
MWSprf094	549.2	387.14	550.205	C27H34O12	[M-H]-	Tracheloside*	Lignans and Coumarins	Lignans	33464-71-0	2	160529	141824	122472	181795	179738	184670	-	-	1.28571	0.362568	0.0217374	1.30502	0.0992168
Labn005411	521.2	341.14	522.21	C26H34O11	[M-H]-	Urolignoside	Lignans and Coumarins	Lignans	131723-83-6	1	39693.5	35230.9	48052.6	46498.3	51054.9	56674.2	-	-	1.25412	0.326671	0.0944866	1.08708	0.239943
Lhhp120812	279.16	149.02	278.152	C16H22O4	[M+H]+	Methylillicinone F	Lignans and Coumarins	Coumarins	-	3	1.7196e+07	1.75046e+07	1.65132e+07	1.78603e+07	1.79435e+07	1.79875e+07	-	-	1.05033	0.0708387	0.0436872	1.24001	0.14805
Lmbp102601	163.04	89.04	162.032	C9H6O3	[M+H]+	7-Hydroxycoumarin;Umbelliferone	Lignans and Coumarins	Coumarins	93-35-6	1	1.28997e+07	1.20007e+07	1.20736e+07	7.93603e+06	9.78754e+06	8.3863e+06	C09315	ko00999,ko01110	0.706169	-0.501915	0.00447867	1.40648	0.0406635
pmb3093	351.07	105.1	352.079	C16H16O9	[M-H]-	Esculetin-7-O-quinic acid	Lignans and Coumarins	Coumarins	-	3	4.07268e+06	3.05804e+06	3.2987e+06	2.55877e+06	1.63436e+06	3.14983e+06	-	-	0.704063	-0.506224	0.127781	1.05809	0.288137
Lmyn003971	521.2	359.15	522.21	C26H34O11	[M-H]-	Dihydrodehydrodiconiferyl alcohol-4-O-glucoside	Lignans and Coumarins	Lignans	-	2	352901	266512	275018	261111	167377	196839	-	-	0.699134	-0.51636	0.0829679	1.14236	0.220469
Hmln003754	521.2	359.15	522.21	C26H34O11	[M-H]-	Icariside E5*	Lignans and Coumarins	Lignans	126176-79-2	1	354198	244785	315416	190241	202432	237250	-	-	0.688893	-0.537647	0.0535247	1.21894	0.167913
Lmhn003439	367.1	193.06	368.111	C17H20O9	[M-H]-	Phellodenol H	Lignans and Coumarins	Coumarins	917092-48-9	3	911896	635421	636587	408040	583272	421822	-	-	0.647068	-0.628011	0.0757245	1.1397	0.209762
MWSCX014	193.05	133.03	192.042	C10H8O4	[M+H]+	Scopoletin (7-Hydroxy-6-methoxycoumarin)*	Lignans and Coumarins	Coumarins	92-61-5	2	514885	687216	456239	263716	310519	448830	C01752	ko00999,ko01110	0.616921	-0.696843	0.0756997	1.14016	0.209762
Wbmn002185	365.06	167.03	366.074	C20H14O7	[M-H]-	6-Hydroxy-4-(4-hydroxy-3-methoxyphenyl)-7-methoxy-naphtho[2,3-c]furan-1,3-dione-1	Lignans and Coumarins	Lignans	-	2	72983.3	74374	57869.8	35859.3	37985.6	47182.5	-	-	0.589724	-0.761888	0.0113556	1.36206	0.0638892
Lcgp000245	493.21	331.15	492.2	C25H32O10	[M+H]+	dihydrodehydrodiconiferyl alcohol-9-O-β-D-xylopyranoside	Lignans and Coumarins	Lignans	-	3	1.1912e+06	760999	1.13612e+06	582741	621012	526174	-	-	0.560153	-0.836108	0.0304252	1.28405	0.117855
Lmtn003096	523.22	361.14	524.226	C26H36O11	[M-H]-	Secoisolariciresinol 4-O-glucoside	Lignans and Coumarins	Lignans	-	1	103620	50109.9	121703	6593.78	6593.78	6593.78	-	-	0.071819	-3.79949	0.0166125	1.34362	0.0828693
MWS20158	683.25	341.14	682.247	C32H42O16	[M+H]+	Pinoresinol-4,4'-O-diglucoside	Lignans and Coumarins	Lignans	63902-38-5	3	2933.37	2933.37	2933.37	2933.37	2933.37	2933.37	-	-	1	0	1	#N/A	1
Hmbp002498	487.14	193.05	486.137	C21H26O13	[M+H]+	Scopoletin-7-O-xylosyl(1→6)glucoside	Lignans and Coumarins	Coumarins	-	3	1781.96	1781.96	1781.96	1781.96	1781.96	1781.96	-	-	1	0	1	#N/A	1
pmb2792	293.21	235.17	294.219	C18H30O3	[M-H]-	13-Hydroxy-6,9,11-octadecatrienoic acid	Lipids	Free fatty acids	74784-20-6	3	419589	1.28735e+06	2.49095e+06	1.56967e+06	742392	1.90428e+06	-	-	1.0044	0.00632732	0.993341	0.0156854	1
Zadn009075	311.22	223.17	312.23	C18H32O4	[M-H]-	Hydroperoxylinoleic acid*	Lipids	Free fatty acids	34444-18-3	3	73221.7	146312	42604.9	36784.3	58074.4	175499	-	-	1.03135	0.04454	0.961235	0.0354551	1
Lmhp008801	476.28	335.26	475.27	C23H42NO7P	[M+H]+	LysoPE 18:3	Lipids	LPE	-	1	18154.7	76854.4	87621.5	57075.2	60876.3	60833.8	-	-	0.978945	-0.0307005	0.955573	0.039415	1
pmd0146	548.37	184.07	547.364	C28H54NO7P	[M+H]+	LysoPC 20:2(2n isomer)	Lipids	LPC	-	3	20785.5	42256.9	36479.8	21163.1	27089.3	49345.4	-	-	0.980664	-0.0281695	0.955121	0.0524334	1
mws0289	480.31	339.29	479.301	C23H46NO7P	[M+H]+	LysoPE 18:1*	Lipids	LPE	89576-29-4	3	27104.5	104581	258963	65106.9	73472.3	282903	-	-	1.07893	0.109598	0.921992	0.0569451	0.979046
Zbfn010761	507.27	279.23	508.283	C31H40O6	[M-H]-	1-O-Linoleoyl-3-(2,3,4-Trihydroxybenzophenone)	Lipids	Free fatty acids	-	3	457201	1.44402e+06	2.99918e+06	2.05556e+06	1.05018e+06	2.14587e+06	-	-	1.07167	0.0998563	0.89325	0.0914639	0.961014
Lmhp009590	508.34	184.07	507.332	C25H50NO7P	[M+H]+	LysoPC 17:1	Lipids	LPC	-	1	54835.4	162859	110749	120854	33202.2	158171	-	-	0.950629	-0.0730458	0.916496	0.0987281	0.975019
ZbYn009419	661.35	277.22	602.33	C30H50O12	[M+CH3COOH-H]-	3-Oleoyl sucrose	Lipids	Free fatty acids	-	2	3576.37	30944.8	75137.3	59903.5	17382.7	44443.1	-	-	1.11008	0.150659	0.876366	0.105864	0.954162
Lmhp011562	353.27	261.22	352.261	C21H36O4	[M+H]+	1-α-Linolenoyl-glycerol*	Lipids	Glycerol ester	-	1	333776	623846	802627	470667	575603	791135	-	-	1.04383	0.0618902	0.884388	0.107527	0.954923
Lmbn007891	313.24	183.14	314.246	C18H34O4	[M-H]-	Hydroxy ricinoleic acid	Lipids	Free fatty acids	-	1	32210.3	59277.7	68164.8	66052.5	28851.7	58577	-	-	0.961343	-0.0568769	0.901974	0.115277	0.967368
Lmsp010763	353.27	261.22	352.261	C21H36O4	[M+H]+	Monolinolenin*	Lipids	Glycerol ester	75685-85-7	1	387163	1.17504e+06	568411	331143	701434	922004	-	-	0.917378	-0.124412	0.851569	0.137571	0.937928
ZbYn009262	661.35	277.22	602.33	C30H50O12	[M+CH3COOH-H]-	3'-linoleoyl sucrose	Lipids	Free fatty acids	-	1	1734.52	47270	66536.5	39117.4	9082.72	54505.2	-	-	0.888908	-0.169893	0.863745	0.15267	0.94467
Waln011524	554.35	255.23	555.354	C26H54NO9P	[M-H]-	1-(2,3-dihydroxypropoxy)-3-(((2-(dimethylamino)ethoxy)(hydroxy)phosphoryl)oxy)propan-2-yl palmitate*	Lipids	LPE	-	1	128510	299088	289779	203962	172404	294102	-	-	0.934611	-0.0975623	0.82514	0.186763	0.920638
Waln011222	554.34	255.23	555.354	C26H54NO9P	[M-H]-	2-(2,3-dihydroxypropoxy)-3-(((2-(dimethylamino)ethoxy)(hydroxy)phosphoryl)oxy)propyl palmitate*	Lipids	LPE	-	1	134238	293819	303593	193719	187714	300152	-	-	0.931574	-0.102258	0.812663	0.194131	0.910267
Wcdp010162	353.27	261.22	352.261	C21H36O4	[M+H]+	1-Monolinolenoyl-Rac-Glycerol*	Lipids	Glycerol ester	18465-99-1	1	300871	599705	690162	280854	537951	969964	-	-	1.12449	0.16927	0.790943	0.201168	0.895289
pmb0876	454.29	313.27	453.286	C21H44NO7P	[M+H]+	LysoPE 16:0	Lipids	LPE	53862-35-4	2	199249	669954	819858	435130	421518	630745	-	-	0.880604	-0.183434	0.752265	0.253121	0.869704
mws0237	187.1	125.1	188.105	C9H16O4	[M-H]-	Azelaic acid	Lipids	Free fatty acids	123-99-9	1	101047	138825	240017	200886	97510.7	131635	C08261	-	0.896105	-0.15826	0.762809	0.253932	0.873999
pma0461	277.22	93.07	276.209	C18H28O2	[M+H]+	14,15-Dehydrocrepenynic acid	Lipids	Free fatty acids	4154-44-3	3	2.02583e+06	7.21239e+06	1.26567e+07	9.46698e+06	5.38676e+06	1.09677e+07	-	-	1.17934	0.237975	0.726889	0.256092	0.853175
pmp001270	494.32	184.07	493.317	C24H48NO7P	[M+H]+	LysoPC 16:1*	Lipids	LPC	76790-27-7	1	160214	1.16419e+06	1.01216e+06	1.01609e+06	992955	649948	-	-	1.13799	0.186491	0.763794	0.262435	0.874363
pmd0160	454.29	313.27	453.286	C21H44NO7P	[M+H]+	LysoPE 16:0(2n isomer)	Lipids	LPE	-	3	193807	675210	875458	442749	424794	642445	-	-	0.865582	-0.208257	0.733382	0.274105	0.855845
Lmhp009384	679.39	263.24	678.383	C33H58O14	[M+H]+	1-Linoleoylglycerol-2,3-di-O-glucoside*	Lipids	Glycerol ester	-	2	36385.4	133874	182060	107583	71815.9	260481	-	-	1.24853	0.320227	0.705928	0.27756	0.840571
Lmbn005443	293.21	235.17	294.219	C18H30O3	[M-H]-	13-KODE; (9Z,11E)-13-Oxooctadeca-9,11-dienoic acid*	Lipids	Free fatty acids	54739-30-9	1	96224.8	215493	313250	263954	159709	290751	C14765	ko00591	1.14312	0.192981	0.70909	0.28012	0.842075
pmb2319	482.32	184.07	481.317	C23H48NO7P	[M+H]+	LysoPC 15:0*	Lipids	LPC	108273-89-8	1	26098.4	57009	52387.2	35733.8	34679.2	51981.8	-	-	0.903318	-0.146694	0.71498	0.289956	0.844561
pmb2786	293.21	235.17	294.219	C18H30O3	[M-H]-	9-Hydroxy-10,12,15-octadecatrienoic acid*	Lipids	Free fatty acids	89886-42-0	1	78742.8	208740	256725	245154	149232	226075	C16326	ko00592	1.14012	0.189183	0.696972	0.290693	0.832587
pmd0132	496.34	184.07	495.332	C24H50NO7P	[M+H]+	LysoPC 16:0(2n isomer)*	Lipids	LPC	-	2	270889	498117	735404	395741	320185	587304	-	-	0.866274	-0.207105	0.689246	0.330787	0.826644
Lmhp008589	476.28	335.26	475.27	C23H42NO7P	[M+H]+	LysoPE 18:3(2n isomer)	Lipids	LPE	-	1	32182.2	83553.5	96172.1	50450.1	65865.6	65480.6	-	-	0.857902	-0.221114	0.645596	0.353838	0.799886
pmb2260	480.31	184.07	479.301	C23H46NO7P	[M+H]+	LysoPC 15:1	Lipids	LPC	-	3	54415.9	130259	134923	99021.3	60921.7	115431	-	-	0.861626	-0.214866	0.656021	0.362397	0.805245
WaYn011395	580.36	281.25	581.369	C28H56NO9P	[M-H]-	2-(2,3-dihydroxypropoxy)-3-(((2-(dimethylamino)ethoxy)(hydroxy)phosphoryl)oxy)propan-2-yl (Z)-14-Octadecenoic Acid	Lipids	LPE	-	1	80691.2	175855	140575	125115	142921	179622	-	-	1.12726	0.172818	0.627243	0.38228	0.784511
pmd0136	524.37	184.07	523.364	C26H54NO7P	[M+H]+	LysoPC 18:0(2n isomer)	Lipids	LPC	-	2	13467.8	29916.8	29855.3	25503.4	23686.4	34905.9	-	-	1.14822	0.199403	0.606536	0.393792	0.764182
Lmhp009187	440.28	299.26	439.27	C20H42NO7P	[M+H]+	LysoPE 15:0*	Lipids	LPE	-	1	5904.08	17519.5	12684.7	11044.9	9966.95	9258.68	-	-	0.838325	-0.254418	0.59861	0.397842	0.762029
Lmbn003524	171.1	99.08	172.11	C9H16O3	[M-H]-	9-Oxononanoic acid	Lipids	Free fatty acids	2553-17-5	3	20494.9	24481.8	43732.7	35155.8	17957.3	20652.1	C16322	ko00592,ko01110	0.831537	-0.266147	0.607246	0.413393	0.764516
pmb1574	277.22	93.07	276.209	C18H28O2	[M+H]+	9,12-Octadecadien-6-Ynoic Acid	Lipids	Free fatty acids	61481-29-6	3	2.16787e+06	7.06703e+06	1.28242e+07	1.14989e+07	5.58996e+06	1.17394e+07	-	-	1.30687	0.386114	0.572719	0.419062	0.736169
pmn001689	311.22	223.17	312.23	C18H32O4	[M-H]-	9-Hydroxy-12-oxo-15(Z)-octadecenoic acid*	Lipids	Free fatty acids	-	3	73349.7	158628	55198.2	216180	139655	34452.2	C21924	ko00592,ko01110	1.35905	0.442599	0.606488	0.420576	0.764182
Lcsp012679	322.27	62.06	321.267	C20H35NO2	[M+H]+	linolenoylethanolamine	Lipids	LPE	-	1	31596.5	65452.5	76291.8	38012	43783.1	63500.3	-	-	0.838207	-0.254621	0.579316	0.4371	0.742769
Hmyn007168	483.27	255.23	484.28	C22H45O9P	[M-H]-	LysoPG 16:0	Lipids	Glycerol ester	-	3	286748	150126	120136	126774	171634	158049	-	-	0.819479	-0.287221	0.561238	0.447657	0.72358
Walp006011	246.24	88.08	245.236	C14H31NO2	[M+H]+	2-Aminotetradecane-1,4-diol	Lipids	Sphingolipids	-	1	200695	154242	125461	126738	166980	132205	-	-	0.886602	-0.173642	0.512316	0.484168	0.677903
MWS5231	243.16	181.16	244.167	C13H24O4	[M-H]-	Tridecanedioic acid	Lipids	Free fatty acids	505-52-2	2	21892.4	26211.1	22982.7	26496.9	20836.7	17293.4	-	-	0.909136	-0.137432	0.509609	0.500632	0.675658
Lmhp112042	355.28	263.24	354.277	C21H38O4	[M+H]+	1-Linoleoylglycerol*	Lipids	Glycerol ester	2277-28-3	1	29085.4	55661.4	38177.4	38866.1	74140.6	38790.4	-	-	1.23488	0.304376	0.532897	0.515599	0.69646
Lmyn005812	675.36	397.14	676.367	C33H56O14	[M-H]-	Gingerglycolipid A	Lipids	Glycerol ester	145937-22-0	1	906707	1.83356e+06	1.45164e+06	1.19956e+06	1.0024e+06	1.3541e+06	-	-	0.848316	-0.237326	0.501967	0.516482	0.666184
Wcdp006929	291.2	207.14	290.188	C18H26O3	[M+H]+	(9Z,11E,13E,15Z)-4-Oxo-9,11,13,15-Octadecatetraenoic Acid	Lipids	Free fatty acids	17699-21-7	1	360785	385488	681234	658447	470714	572167	-	-	1.19182	0.253164	0.476676	0.526506	0.644076
Lmhp009890	546.36	184.07	545.348	C28H52NO7P	[M+H]+	LysoPC 20:3	Lipids	LPC	1199257-41-4	1	29684.2	47399.4	81686.7	74129.3	30939.3	135991	-	-	1.51829	0.602448	0.466172	0.530073	0.634882
pmp001264	274.27	256.27	273.267	C16H35NO2	[M+H]+	Hexadecylsphingosine	Lipids	Sphingolipids	-	1	629983	370072	287985	251681	430491	339003	-	-	0.792813	-0.334947	0.483392	0.531775	0.650079
Wcdp009119	279.23	81.07	278.225	C18H30O2	[M+H]+	Octadeca-9,12,15-trienoic acid	Lipids	Free fatty acids	28290-79-1	1	500557	1.0595e+06	1.79402e+06	1.86538e+06	889204	1.77584e+06	-	-	1.35072	0.433731	0.466006	0.541799	0.634882
Zmyn004449	309.21	171.1	310.214	C18H30O4	[M-H]-	9-Hydroxy-12-oxo-10(E),15(Z)-octadecadienoic acid	Lipids	Free fatty acids	-	2	12503.8	47941	117709	113634	61395.6	93728.4	C21923	ko00592,ko01110	1.50857	0.59318	0.430159	0.582838	0.60662
Lmbn005662	295.23	171.1	296.235	C18H32O3	[M-H]-	9(10)-EpOME;(9R,10S)-(12Z)-9,10-Epoxyoctadecenoic acid	Lipids	Free fatty acids	16833-56-0	1	38823.1	117521	65585.1	124685	84250.8	81252.1	C14825	ko00591,ko01100	1.30757	0.386891	0.447077	0.588109	0.617203
Waln011704	580.36	281.25	581.369	C28H56NO9P	[M-H]-	1-(2,3-dihydroxypropoxy)-3-(((2-(dimethylamino)ethoxy)(hydroxy)phosphoryl)oxy)propan-2-yl (Z)-14-Octadecenoic Acid	Lipids	LPE	-	1	105719	480091	449556	395796	401318	598318	-	-	1.34777	0.430569	0.43128	0.595581	0.60662
Wcdp007360	496.34	184.07	495.332	C24H50NO7P	[M+H]+	LysoPC 16:0*	Lipids	LPC	17364-16-8	2	280705	460996	566911	1.00851e+06	348715	542123	-	-	1.45142	0.537465	0.407368	0.613555	0.586445
pmf0297	297.32	183.21	298.324	C20H42O	[M-H]-	1-Eicosanol	Lipids	Free fatty acids	629-96-9	3	44805.1	66196	58443.9	66019.2	58087.2	64388.1	-	-	1.11242	0.153706	0.397176	0.644318	0.577366
Lmhp011388	353.27	261.22	352.261	C21H36O4	[M+H]+	2-α-Linolenoyl-glycerol*	Lipids	Glycerol ester	55268-58-1	1	259526	623888	824464	603321	737652	920336	-	-	1.32405	0.404953	0.38466	0.651389	0.563676
Zbfn013528	271.23	225.22	272.235	C16H32O3	[M-H]-	Beta-Hydroxypalmitic Acid*	Lipids	Free fatty acids	-	1	564930	291812	223310	255640	254879	263573	-	-	0.716716	-0.480526	0.383874	0.658316	0.563676
pmd0130	468.31	184.07	467.301	C22H46NO7P	[M+H]+	LysoPC 14:0	Lipids	LPC	20559-16-4	1	69895.8	124396	134371	77353	66585.5	111022	-	-	0.775752	-0.366333	0.365581	0.685154	0.554675
Lmwp102712	225.19	67.06	224.178	C14H24O2	[M+H]+	5Z,8Z-tetradecadienoic acid	Lipids	Free fatty acids	39039-37-7	3	73106.8	118952	142140	104866	89214.9	68158.6	-	-	0.784681	-0.349821	0.354043	0.686975	0.545187
pmb2791	309.21	209.05	310.214	C18H30O4	[M-H]-	9-Hydroperoxy-10E,12,15Z-octadecatrienoic acid	Lipids	Free fatty acids	111004-08-1	3	123937	281397	426930	482678	281910	404526	C16321	ko00592,ko01110	1.40474	0.490304	0.345979	0.691109	0.537285
pmn001691	327.22	291.2	328.225	C18H32O5	[M-H]-	9,12,13-Trihydroxy-10,15-octadecadienoic acid	Lipids	Free fatty acids	-	2	579373	1.54873e+06	1.97449e+06	2.47028e+06	1.45726e+06	1.87431e+06	-	-	1.41419	0.499975	0.326288	0.722063	0.517178
MW0012723	361.24	279.23	362.246	C22H34O4	[M-H]-	19,20-DiHDPA	Lipids	Free fatty acids	-	3	587253	886320	766569	366263	673477	720970	-	-	0.785981	-0.347433	0.320683	0.72574	0.513333
Walp007043	274.27	88.08	273.267	C16H35NO2	[M+H]+	2-Aminohexadecane-1,4-diol	Lipids	Sphingolipids	-	1	972303	496780	457930	401230	560134	367340	-	-	0.689515	-0.536346	0.319782	0.734914	0.512846
Lmhp008513	677.37	261.22	676.367	C33H56O14	[M+H]+	2-α-Linolenoyl-glycerol-1,3-di-O-glucoside	Lipids	Glycerol ester	-	1	1.22693e+06	3.74827e+06	4.87445e+06	5.74183e+06	2.7658e+06	1.55986e+07	-	-	2.44742	1.29126	0.303153	0.73865	0.498379
Lmmn003323	271.23	225.22	272.235	C16H32O3	[M-H]-	2-Hydroxyhexadecanoic acid*	Lipids	Free fatty acids	764-67-0	1	405441	249217	170850	182870	172187	230039	-	-	0.708771	-0.496609	0.323368	0.739785	0.514749
Wcdp005073	318.3	60.05	317.293	C18H39NO3	[M+H]+	4-Hydroxysphinganine; Phytosphingosine	Lipids	Sphingolipids	554-62-1	1	32209.1	28829.1	25787.6	36434.9	29943.8	30231.8	C12144	ko00600,ko01100	1.11269	0.154055	0.311022	0.73993	0.504945
Rfmb087	311.22	293.21	312.23	C18H32O4	[M-H]-	9-Hydroxy-13-oxo-10-octadecenoic Acid	Lipids	Free fatty acids	-	3	550644	1.26646e+06	1.54445e+06	2.01895e+06	1.1206e+06	1.61694e+06	-	-	1.41497	0.500769	0.303187	0.749812	0.498379
Zbfn007626	504.31	279.23	505.317	C25H48NO7P	[M-H]-	1-Linoleoyl-2-Lysophosphatidic Acid Monobutylamine Ester	Lipids	Glycerol ester	-	1	57622.3	160545	125574	149335	131670	181391	-	-	1.34518	0.427804	0.303621	0.752927	0.498578
pmp001251	520.34	184.07	519.332	C26H50NO7P	[M+H]+	LysoPC 18:2(2n isomer)	Lipids	LPC	-	1	116828	231977	208963	238744	185874	331323	-	-	1.3553	0.438611	0.297319	0.756159	0.491995
pmn001694	329.23	229.15	330.241	C18H34O5	[M-H]-	9,10,13-Trihydroxy-11-Octadecenoic Acid	Lipids	Free fatty acids	29907-57-1	1	2.23411e+06	6.00374e+06	7.54485e+06	9.03933e+06	5.67079e+06	7.8337e+06	C14835	ko00591	1.42839	0.514388	0.292303	0.765061	0.48793
mws0367	277.22	277.22	278.225	C18H30O2	[M-H]-	α-Linolenic Acid	Lipids	Free fatty acids	463-40-1	1	1.3664e+07	2.5116e+07	2.17982e+07	2.36073e+07	2.31412e+07	2.68587e+07	C06427	ko00592,ko01040,ko01100,ko01110	1.21508	0.281051	0.293819	0.77602	0.489554
Walp007190	362.33	300.29	361.319	C20H43NO4	[M+H]+	2-AminoicoSane-1,5,7,19-tetraol	Lipids	Sphingolipids	-	2	513364	378853	271659	243497	349273	289477	-	-	0.758024	-0.399685	0.286152	0.777361	0.48188
Lmhp010190	522.36	184.07	521.348	C26H52NO7P	[M+H]+	LysoPC 18:1(2n isomer)	Lipids	LPC	-	1	1.26844e+06	2.99404e+06	2.79803e+06	2.50048e+06	3.06788e+06	4.4401e+06	-	-	1.41753	0.503376	0.283092	0.784992	0.479551
pmb1650	279.23	149.13	278.225	C18H30O2	[M+H]+	Octadeca-11E,13E,15Z-trienoic acid	Lipids	Free fatty acids	25575-00-2	3	1.58578e+06	1.73276e+06	1.70949e+06	1.60102e+06	1.45384e+06	1.67996e+06	-	-	0.941686	-0.0866825	0.291165	0.807365	0.486977
pmb0856	480.31	339.29	479.301	C23H46NO7P	[M+H]+	LysoPE 18:1(2n isomer)*	Lipids	LPE	-	3	22862.4	71055.6	88123.2	51590	187203	110443	-	-	1.91844	0.939936	0.272679	0.819472	0.465699
Lmhp009129	482.32	184.07	481.317	C23H48NO7P	[M+H]+	LysoPC 15:0(2n isomer)*	Lipids	LPC	-	1	43000.3	75560.1	67268.6	44289.6	50423.5	49948.2	-	-	0.778465	-0.361296	0.240563	0.837176	0.42867
Lmbn003970	329.23	211.14	330.241	C18H34O5	[M-H]-	9,12,13-TriHOME; 9(S),12(S),13(S)-Trihydroxy-10(E)-octadecenoic acid	Lipids	Free fatty acids	97134-11-7	2	3.83537e+06	9.49198e+06	1.16311e+07	1.58071e+07	9.17497e+06	1.2402e+07	C14833	ko00591	1.49785	0.582895	0.241137	0.838745	0.429244
pmb0889	279.23	95.09	278.225	C18H30O2	[M+H]+	Punicic acid (9Z,11E,13Z-octadecatrienoic acid)	Lipids	Free fatty acids	544-72-9	3	507859	1.3476e+06	2.14425e+06	2.48253e+06	1.55879e+06	2.37408e+06	C08364	-	1.60396	0.681642	0.220539	0.864259	0.405621
mws0120	258.11	104.11	257.103	C8H20NO6P	[M+H]+	Choline Alfoscerate	Lipids	PC	28319-77-9	1	1.77109e+06	1.42293e+06	1.15076e+06	1.02116e+06	1.00996e+06	1.3788e+06	C00670	ko00564,ko00565	0.78483	-0.349548	0.223568	0.878558	0.409874
Waln010449	552.33	253.22	553.338	C26H52NO9P	[M-H]-	1-(2,3-dihydroxypropoxy)-3-(((2-(dimethylamino)ethoxy)(hydroxy)phosphoryl)oxy)propan-2-yl (E)-hexadec-9-enoate	Lipids	LPE	-	1	60981.2	128810	102312	91332	34505.5	52294.4	-	-	0.609825	-0.713532	0.216416	0.883081	0.402525
Lmhp008718	506.32	184.07	505.317	C25H48NO7P	[M+H]+	LysoPC 17:2	Lipids	LPC	-	1	196497	464784	404409	501192	407355	585322	-	-	1.40179	0.487266	0.211866	0.884826	0.397697
Zmyn004548	291.2	235.17	292.204	C18H28O3	[M-H]-	12-Oxo-phytodienoic acid	Lipids	Free fatty acids	85551-10-6	3	41411.2	106312	114197	154185	92758.4	155130	C01226	ko00592,ko01100,ko01110	1.5351	0.618336	0.205624	0.890692	0.389891
Lmbn004240	329.23	199.13	330.241	C18H34O5	[M-H]-	9,10-Dihydroxy-12,13-epoxyoctadecanoic acid	Lipids	Free fatty acids	-	3	25138.1	58176	87266.5	110696	61066.9	111961	C14837	ko00591	1.66328	0.734034	0.199352	0.893284	0.38139
Lmhp012042	355.28	263.24	354.277	C21H38O4	[M+H]+	2-Linoleoylglycerol*	Lipids	Glycerol ester	3443-82-1	1	29287.5	69776.4	62630.9	20746.4	36940.4	39896.9	-	-	0.603506	-0.72856	0.197032	0.905539	0.379014
Hmqn003054	329.23	311.22	330.241	C18H34O5	[M-H]-	9,10,11-Trihydroxy-12-octadecenoic acid	Lipids	Free fatty acids	61911-67-9	3	118920	331509	381653	564175	331061	427715	-	-	1.58993	0.668964	0.194692	0.908805	0.377009
Lmhp009190	679.39	263.24	678.383	C33H58O14	[M+H]+	2-Linoleoylglycerol-1,3-di-O-glucoside*	Lipids	Glycerol ester	-	2	55914	123796	117247	76498.6	269515	414800	-	-	2.56204	1.35729	0.198178	0.910652	0.379969
mws2623	281.25	281.25	282.256	C18H34O2	[M-H]-	11-Octadecanoic acid(Vaccenic acid)	Lipids	Free fatty acids	506-17-2	1	29903.9	34428.9	4065.89	31598.8	58269.6	34953.6	C21944	-	1.82492	0.867832	0.211004	0.918431	0.397021
Lmhp008688	500.28	359.26	499.27	C25H42NO7P	[M+H]+	LysoPE 20:5	Lipids	LPE	-	2	47194.6	149000	120788	148716	136958	199674	-	-	1.53115	0.614618	0.193377	0.918464	0.375804
pmb0885	291.2	191.11	290.188	C18H26O3	[M+H]+	4-Oxo-9Z,11Z,13E,15E-Octadecatetraenoic Acid	Lipids	Free fatty acids	-	3	282448	320421	318770	308487	232876	261530	-	-	0.871159	-0.198993	0.192526	0.930774	0.375792
mws0242	173.08	111.08	174.089	C8H14O4	[M-H]-	Suberic Acid	Lipids	Free fatty acids	505-48-6	3	83071	44477.1	54359.7	82108.4	124970	70413.5	C08278	-	1.52545	0.609237	0.190272	0.938913	0.37315
Lcsp013328	324.29	62.06	323.282	C20H37NO2	[M+H]+	linoleoyl ethanolamine	Lipids	LPE	68171-52-8	1	25804.5	47554.1	43342.3	19345.2	23041.8	34780.6	-	-	0.661243	-0.596748	0.180119	0.941278	0.359459
pmb0881	478.29	337.27	477.286	C23H44NO7P	[M+H]+	LysoPE 18:2	Lipids	LPE	-	2	27280.7	95492.3	64624.4	93623.5	84443.6	154055	-	-	1.77229	0.825613	0.176427	0.941623	0.354507
MWSmce692	277.22	59.01	278.225	C18H30O2	[M-H]-	γ-Linolenic Acid*	Lipids	Free fatty acids	506-26-3	1	265602	463175	410564	450315	462618	559537	C06426	ko00591,ko01040,ko01100	1.29239	0.370039	0.179976	0.942765	0.359459
Lmmn004951	329.23	171.1	330.241	C18H34O5	[M-H]-	2-Hydroxy-4-methyl-3-undecanoyloxypentanoic acid methyl ester*	Lipids	Free fatty acids	-	2	678387	1.74552e+06	2.24937e+06	2.9884e+06	1.92503e+06	2.517e+06	-	-	1.58998	0.669011	0.173669	0.944037	0.35043
MWS1900	215.13	153.13	216.136	C11H20O4	[M-H]-	Undecanedioic acid	Lipids	Free fatty acids	1852-04-6	1	32469.9	29743.1	48103.3	63486.4	44223.9	45424.8	-	-	1.38814	0.473158	0.166776	0.949149	0.33989
Wcdp007645	295.23	151.11	294.219	C18H30O3	[M+H]+	9-Oxo-10,12-Octadecadienoic Acid	Lipids	Free fatty acids	54665-32-6	1	82044.5	208040	165557	156040	301983	374782	-	-	1.82776	0.870078	0.165446	0.969674	0.337932
Lmgn007652	329.23	211.13	330.241	C18H34O5	[M-H]-	Tianshic acid	Lipids	Free fatty acids	-	2	3.69729e+06	9.3849e+06	1.09457e+07	1.45597e+07	9.75754e+06	1.36732e+07	-	-	1.5811	0.660924	0.154005	0.981793	0.323468
Lmbn005369	295.23	195.14	296.235	C18H32O3	[M-H]-	13(S)-HODE;13(S)-Hydroxyoctadeca-9Z,11E-dienoic acid*	Lipids	Free fatty acids	10219-69-9	1	543271	1.19301e+06	1.57731e+06	1.8846e+06	1.36307e+06	2.05996e+06	C14762	ko00591	1.60178	0.679674	0.144551	0.986434	0.311562
Wafn011571	295.23	195.14	296.235	C18H32O3	[M-H]-	alpha-Hydroxylinoleic acid*	Lipids	Free fatty acids	57818-44-7	1	570533	1.23659e+06	1.71717e+06	2.05452e+06	1.4873e+06	2.06293e+06	-	-	1.59032	0.66932	0.144555	0.988709	0.311562
Lmbn005923	277.22	59.01	278.225	C18H30O2	[M-H]-	Crepenynic acid*	Lipids	Free fatty acids	2277-31-8	1	315581	543788	473367	523062	573227	617705	C07289	ko00591	1.28607	0.362971	0.155782	0.990699	0.324534
Lmln007483	329.23	171.101	330.241	C18H34O5	[M-H]-	6,9,10-Trihydroxyoctadec-7-enoic acid; Sanleng acid*	Lipids	Free fatty acids	-	2	727920	1.79793e+06	2.31413e+06	3.17637e+06	2.09265e+06	2.6142e+06	-	-	1.62877	0.703783	0.145518	0.992411	0.312527
pmn001610	307.264	307.264	308.272	C20H36O2	[M-H]-	Eicosadienoic acid*	Lipids	Free fatty acids	5598-38-9	1	7395.47	18593.1	2586.28	20093.9	21833.7	46097.9	C16525	ko01040	3.08052	1.62318	0.108983	1.0656	0.261367
Lmhp008833	494.32	184.07	493.317	C24H48NO7P	[M+H]+	LysoPC 16:1(2n isomer)*	Lipids	LPC	-	1	183610	427526	941966	946769	997638	1.42024e+06	-	-	2.1664	1.1153	0.0883295	1.10471	0.22999
Hmyn007081	481.25	245.04	482.264	C22H43O9P	[M-H]-	LysoPG 16:1	Lipids	Glycerol ester	-	1	2.12941e+06	6.16244e+06	1.19343e+06	9.13088e+06	5.14835e+06	9.37035e+06	-	-	2.49329	1.31805	0.082557	1.12608	0.219981
Zmjn001813	159.07	97.06	160.074	C7H12O4	[M-H]-	Pimelic acid	Lipids	Free fatty acids	111-16-0	3	19593.8	2537.07	2537.07	21714.8	27665.8	21241.1	C02656	ko00780,ko01100,ko01240	2.86289	1.51747	0.0645264	1.17417	0.189927
Lmhp010515	510.36	184.07	509.348	C25H52NO7P	[M+H]+	LysoPC 17:0(2n isomer)*	Lipids	LPC	-	2	1443.59	1443.59	1443.59	8979.66	7217.93	20334.5	-	-	8.43549	3.07647	0.0593247	1.17289	0.179861
pmd0147	548.37	184.07	547.364	C28H54NO7P	[M+H]+	LysoPC 20:2	Lipids	LPC	-	3	4777.58	4777.58	4777.58	42282.5	24829.1	76905.2	-	-	10.0481	3.32885	0.047595	1.20356	0.155272
Hmqp006235	516.3	184.07	515.301	C26H46NO7P	[M+H]+	LysoPC 18:4	Lipids	LPC	-	3	64655.1	256860	349888	880843	480171	911148	-	-	3.3842	1.75881	0.0302832	1.26341	0.117592
pmb2406	510.36	184.07	509.348	C25H52NO7P	[M+H]+	LysoPC 17:0*	Lipids	LPC	50930-23-9	2	1922.07	1922.07	1922.07	9705.42	9610.36	19395.8	-	-	6.71352	2.74707	0.0277065	1.27566	0.111607
Zmpn003368	293.21	195.14	294.219	C18H30O3	[M-H]-	13S-Hydroxy-9Z,11E,15Z-octadecatrienoic acid	Lipids	Free fatty acids	87984-82-5	2	29886.1	71250.2	73296.1	154445	101337	138094	C16316	ko00592	2.25804	1.17507	0.0257855	1.28532	0.108606
Zmyn004676	293.21	113.1	294.219	C18H30O3	[M-H]-	17-Hydroxylinolenic acid	Lipids	Free fatty acids	-	3	184055	382628	443532	819640	669435	825581	C16346	ko00592	2.29125	1.19614	0.00966775	1.36687	0.058415
pmb2789	309.21	209.05	310.214	C18H30O4	[M-H]-	13S-Hydroperoxy-6Z,9Z,11E-octadecatrienoic acid	Lipids	Free fatty acids	121107-97-9	3	8178.25	33556.5	22878.6	80277.3	69432	59886.9	-	-	3.24385	1.69771	0.00684782	1.39826	0.048528
Wagn012030	653.38	397.14	654.383	C31H58O14	[M-H]-	2-Palmitoyl-Sn-Glycerol 3-O-Diglucoside	Lipids	Glycerol ester	-	1	991.749	991.749	991.749	13726.2	7807.93	9357.23	-	-	10.3828	3.37612	0.00629048	1.39206	0.0484947
Lmhp010757	506.32	365.31	505.317	C25H48NO7P	[M+H]+	LysoPE 20:2	Lipids	LPE	-	2	1681.74	1681.74	1681.74	9743.17	8909.72	12356.4	-	-	6.14626	2.61971	0.00113187	1.44642	0.0239364
pmb0874	478.29	337.27	477.286	C23H44NO7P	[M+H]+	LysoPE 18:2(2n isomer)	Lipids	LPE	-	2	21308	52571.1	69986.4	68721.8	82676	135989	-	-	1.99761	0.998273	0.127734	1.02419	0.288137
pmb2787	293.21	275.2	294.219	C18H30O3	[M-H]-	9-Oxo-10E,12Z-octadecadienoic acid	Lipids	Free fatty acids	54232-59-6	1	61840.5	208189	231749	360641	238840	370247	C14766	ko00591	1.93258	0.950529	0.0832541	1.11759	0.220469
Zmyn004732	293.21	185.12	294.219	C18H30O3	[M-H]-	2R-hydroxy-9Z,12Z,15Z-octadecatrienoic acid	Lipids	Free fatty acids	-	2	76917.3	167913	223958	296061	271867	288849	C16342	ko00592	1.82764	0.869984	0.0408541	1.23832	0.142202
Waln010743	578.35	279.23	579.354	C28H54NO9P	[M-H]-	1-(2,3-dihydroxypropoxy)-3-(((2-(dimethylamino)ethoxy)(hydroxy)phosphoryl)oxy)propan-2-yl (11Z,14Z)-octadeca-11,14-dienoate	Lipids	LPE	-	1	3.29843e+06	7.46366e+06	6.2558e+06	8.84897e+06	9.05346e+06	1.19231e+07	-	-	1.7526	0.809498	0.0545624	1.19894	0.170545
pmb0865	518.32	184.07	517.317	C26H48NO7P	[M+H]+	LysoPC 18:3(2n isomer)	Lipids	LPC	-	1	163681	368149	204558	394452	378346	489985	-	-	1.71483	0.778069	0.0702073	1.16136	0.201062
Rfmb091	295.23	195.14	296.235	C18H32O3	[M-H]-	9S-Hydroxy-10E,12Z-octadecadienoic acid*	Lipids	Free fatty acids	15514-85-9	1	593005	1.31069e+06	1.79725e+06	2.18092e+06	1.65426e+06	2.35203e+06	C14767	ko00591	1.67179	0.741396	0.112016	1.05008	0.264401
Waln011009	578.34	279.23	579.354	C28H54NO9P	[M-H]-	2-(2,3-dihydroxypropoxy)-3-(((2-(dimethylamino)ethoxy)(hydroxy)phosphoryl)oxy)propyl (11Z,14Z)-octadeca-11,14-dienoate	Lipids	LPE	-	1	3.40745e+06	7.53696e+06	6.5198e+06	8.57926e+06	8.64084e+06	1.18418e+07	-	-	1.66408	0.734727	0.0784243	1.13635	0.212203
MEDP1341	578.35	504.31	519.332	C26H50NO7P	[M+CH3COO]-	1-(9Z,12Z-octadecadienoyl)-sn-glycero-3-phosphocholine	Lipids	LPC	22252-07-9	3	3.32395e+06	7.78815e+06	5.82434e+06	8.31114e+06	8.20573e+06	1.07522e+07	-	-	1.61008	0.687134	0.0884575	1.11562	0.22999
MEDL00392	580.36	506.32	521.348	C26H52NO7P	[M+CH3COO]-	1-(9Z-octadecenoyl)-sn-glycero-3-phosphocholine	Lipids	LPC	19420-56-5	3	270310	417391	368091	435510	705218	497273	-	-	1.55144	0.633611	0.10341	1.10618	0.253067
mws0126	524.37	184.07	523.364	C26H54NO7P	[M+H]+	LysoPC 18:0	Lipids	LPC	19420-57-6	2	12292.2	23723.3	23175	24650.3	28241.1	33209.1	-	-	1.45464	0.540658	0.115442	1.06039	0.270996
MEDP1345	576.33	277.22	517.317	C26H48NO7P	[M+CH3COO]-	LysoPC(18:3(9Z,12Z,15Z))	Lipids	LPC	-	3	5.35771e+06	9.62412e+06	7.86312e+06	9.68333e+06	9.97291e+06	1.17451e+07	-	-	1.37454	0.458952	0.110473	1.07221	0.261957
Waln009920	576.33	277.22	577.338	C28H52NO9P	[M-H]-	1-(2,3-dihydroxypropoxy)-3-(((2-(dimethylamino)ethoxy)(hydroxy)phosphoryl)oxy)propan-2-yl (8E,11Z,14Z)-octadeca-8,11,14-trienoate	Lipids	LPE	-	1	5.44339e+06	9.49137e+06	7.7948e+06	9.78507e+06	9.93686e+06	1.07855e+07	-	-	1.34219	0.424591	0.099621	1.09946	0.248835
Waln010192	576.33	277.22	577.338	C28H52NO9P	[M-H]-	2-(2,3-dihydroxypropoxy)-3-(((2-(dimethylamino)ethoxy)(hydroxy)phosphoryl)oxy)propyl (8E,11Z,14Z)-octadeca-8,11,14-trienoate	Lipids	LPE	-	1	5.71708e+06	9.31965e+06	8.88164e+06	9.39153e+06	1.02209e+07	1.08618e+07	-	-	1.2741	0.349474	0.145743	1.00615	0.312619
pme2827	239.24	223.24	240.245	C16H32O	[M-H]-	Palmitaldehyde	Lipids	Free fatty acids	629-80-1	3	1.00485e+08	9.70154e+07	1.00675e+08	8.94482e+07	8.58042e+07	9.60218e+07	C00517	ko00071	0.909778	-0.136413	0.049469	1.23278	0.15947
pmb2640	199.17	199.17	200.178	C12H24O2	[M-H]-	Dodecanoic acid (Lauric acid)	Lipids	Free fatty acids	143-07-7	2	380192	377281	373005	232892	295753	311858	C02679	ko00061,ko01100,ko01110	0.743493	-0.42761	0.0161664	1.33438	0.0811158
Walp004752	218.21	88.08	217.204	C12H27NO2	[M+H]+	2-Aminododecane-1,4-diol	Lipids	Sphingolipids	-	1	291817	259892	199484	209323	182801	162907	-	-	0.738867	-0.436613	0.0965508	1.08938	0.24452
WaYp006462	290.27	228.23	289.262	C16H35NO3	[M+H]+	2-Aminohexadecane-1,5,15-triol	Lipids	Sphingolipids	-	1	77598.7	58773.7	55031.7	54683	41100.6	31471.2	-	-	0.664849	-0.588901	0.0921971	1.10686	0.236842
Lcsn006335	243.2	197.19	244.204	C14H28O3	[M-H]-	2-Hydroxymyristic acid	Lipids	Free fatty acids	2507-55-3	3	19608.3	16825.6	17286.5	16304	5232.86	13159	-	-	0.645861	-0.630704	0.135978	1.03822	0.300694
Lcsn003224	217.11	59.01	218.115	C10H18O5	[M-H]-	3-Hydroxydecanedioic acid	Lipids	Free fatty acids	73141-46-5	1	350279	437531	365660	236095	203065	243042	-	-	0.591435	-0.757709	0.00604546	1.39639	0.0475872
Walp004906	262.24	88.08	261.23	C14H31NO3	[M+H]+	2-Aminotetradecane-1,11,13-triol	Lipids	Sphingolipids	-	1	44780	48555.6	34637.9	22259.1	33999.7	18200.9	-	-	0.581837	-0.781314	0.0473061	1.19971	0.154623
pmb0864	426.26	285.24	425.254	C19H40NO7P	[M+H]+	LysoPE 14:0*	Lipids	LPE	-	1	8128.06	36459.3	36489.4	1625.61	1625.61	1625.61	-	-	0.0601509	-4.05527	0.0547614	1.1945	0.170856
Lmhp010514	506.32	365.31	505.317	C25H48NO7P	[M+H]+	LysoPE 20:2(2n isomer)	Lipids	LPE	-	1	4441.82	17533.6	13962.2	888.365	888.365	888.365	-	-	0.074159	-3.75323	0.0469345	1.21515	0.153995
Lmhp008337	426.26	285.24	425.254	C19H40NO7P	[M+H]+	LysoPE 14:0(2n isomer)*	Lipids	LPE	-	1	8503.01	31019.5	24977.6	1700.6	1700.6	1700.6	-	-	0.0790977	-3.66022	0.0422785	1.22931	0.1451
Lmhp008885	440.28	299.26	439.27	C20H42NO7P	[M+H]+	LysoPE 15:0(2n isomer)*	Lipids	LPE	-	1	4312.42	10537.5	10615	862.485	862.485	862.485	-	-	0.101609	-3.2989	0.0217309	1.30792	0.0992168
WaYp005128	262.24	200.2	261.23	C14H31NO3	[M+H]+	2-Aminotetradecane-1,5,13-triol	Lipids	Sphingolipids	-	1	103690	127438	85295.1	49453.6	31173.7	47343.2	-	-	0.404428	-1.30604	0.00962801	1.37318	0.0583804
Lmhp008763	452.28	311.26	451.27	C21H42NO7P	[M+H]+	LysoPE 16:1(2n isomer)	Lipids	LPE	-	1	59775.5	51155.8	55426.8	5834.38	5834.38	5834.38	-	-	0.105214	-3.24861	3.73217e-05	1.48911	0.007116
Wagn011658	653.38	397.14	654.383	C31H58O14	[M-H]-	1-Palmitoyl-Sn-Glycerol 3-O-Diglucoside	Lipids	Glycerol ester	-	1	845.161	845.161	845.161	845.161	845.161	845.161	-	-	1	0	1	#N/A	1
MWSslk080	187.13	141.13	188.141	C10H20O3	[M-H]-	10-Hydroxydecanoic acid	Lipids	Free fatty acids	1679-53-4	3	669.859	669.859	669.859	669.859	669.859	669.859	C02774	-	1	0	1	#N/A	1
Waln013216	299.26	141.13	300.266	C18H36O3	[M-H]-	10-Hydroxystearic Acid	Lipids	Free fatty acids	638-26-6	2	4418.99	4418.99	4418.99	4418.99	4418.99	4418.99	-	-	1	0	1	#N/A	1
MWS5235	299.26	253.25	300.266	C18H36O3	[M-H]-	12-Hydroxyoctadecanoic acid	Lipids	Free fatty acids	106-14-9	2	2572.92	2572.92	2572.92	2572.92	2572.92	2572.92	-	-	1	0	1	#N/A	1
Zmyn005384	299.26	253.26	300.266	C18H36O3	[M-H]-	2R-Hydroxyoctadecanoic Acid	Lipids	Free fatty acids	26633-48-7	3	2628.89	2628.89	2628.89	2628.89	2628.89	2628.89	C03042	-	1	0	1	#N/A	1
Zmyn005252	285.24	239.24	286.251	C17H34O3	[M-H]-	3-Hydroxy-palmitic acid methyl ester	Lipids	Free fatty acids	51883-36-4	3	4001.18	4001.18	4001.18	4001.18	4001.18	4001.18	C11849	-	1	0	1	#N/A	1
Zasn010433	307.26	307.26	308.272	C20H36O2	[M-H]-	Linolelaidic acid ethyl ester*	Lipids	Free fatty acids	6114-21-2	1	1518.09	1518.09	1518.09	1518.09	1518.09	1518.09	-	-	1	0	1	#N/A	1
Lmhp010908	536.37	184.07	535.364	C27H54NO7P	[M+H]+	LysoPC 19:1	Lipids	LPC	-	2	8571.41	8571.41	8571.41	8571.41	8571.41	8571.41	-	-	1	0	1	#N/A	1
Lmhp011549	550.39	184.07	549.379	C28H56NO7P	[M+H]+	LysoPC 20:1	Lipids	LPC	-	2	2037.06	2037.06	2037.06	2037.06	2037.06	2037.06	-	-	1	0	1	#N/A	1
pme3961	252.11	136.06	251.102	C10H13N5O3	[M+H]+	2'-Deoxyadenosine*	Nucleotides and derivatives	Nucleotides and derivatives	958-09-8	1	2.19221e+06	3.47621e+06	4.93533e+06	5.20544e+06	2.31183e+06	3.11224e+06	C00559	ko00230,ko01100,ko01232,ko02010	1.00243	0.0034997	0.994503	0.0104814	1
mws0572	126.07	109.04	125.059	C5H7N3O	[M+H]+	5-Methylcytosine	Nucleotides and derivatives	Nucleotides and derivatives	554-01-8	3	80042.3	57189.1	57191.6	55033.2	82147.6	55574.3	C02376	ko00240,ko01100	0.991421	-0.0124296	0.964537	0.0180022	1
pme2746	784.15	437.09	785.157	C27H33N9O15P2	[M-H]-	Riboflavin 5'-Adenosine Diphosphate	Nucleotides and derivatives	Nucleotides and derivatives	146-14-5	1	531327	534467	731519	592109	631967	600241	C00016	ko00740,ko01100,ko01110,ko01240	1.01502	0.0215143	0.900093	0.0917214	0.965953
Zmfn000481	535.04	323.03	536.044	C14H22N2O16P2	[M-H]-	Uridine-5'-Diphosphate-D-Xylose	Nucleotides and derivatives	Nucleotides and derivatives	3616-06-6	2	155538	128668	86902.8	112641	159882	109733	C00190	ko00520,ko00908,ko01100,ko01250	1.03004	0.0426998	0.892221	0.130649	0.961014
mws1715	252.11	136.06	251.102	C10H13N5O3	[M+H]+	Cordycepin (3'-Deoxyadenosine)*	Nucleotides and derivatives	Nucleotides and derivatives	73-03-0	1	1.06142e+06	1.69644e+06	2.18881e+06	2.75046e+06	1.29599e+06	1.36141e+06	C08431	-	1.09323	0.128603	0.802644	0.188531	0.903802
Lmcp002302	312.13	180.09	311.123	C12H17N5O5	[M+H]+	N6-(2-Hydroxyethyl)adenosine*	Nucleotides and derivatives	Nucleotides and derivatives	4338-48-1	3	626314	665753	842764	723427	730910	736674	-	-	1.02632	0.0374754	0.792719	0.196603	0.896708
pme2776	253.09	137.05	252.086	C10H12N4O4	[M+H]+	2'-Deoxyinosine	Nucleotides and derivatives	Nucleotides and derivatives	890-38-0	3	147580	290015	334011	330909	148204	217455	C05512	ko00230,ko01100,ko01232,ko02010	0.902751	-0.147601	0.762966	0.252211	0.873999
pmc0281	400.15	136.06	399.139	C15H21N5O8	[M+H]+	Ribosyladenosine	Nucleotides and derivatives	Nucleotides and derivatives	-	3	267252	284893	330281	272418	366841	279336	-	-	1.04099	0.0579528	0.752684	0.267908	0.869704
pme1119	269.09	137.05	268.081	C10H12N4O5	[M+H]+	Inosine	Nucleotides and derivatives	Nucleotides and derivatives	58-63-9	3	48043	58716.1	57244.9	34191.6	61706.3	57270.4	C00294	ko00230,ko01100,ko01232,ko02010	0.933931	-0.0986127	0.713455	0.269898	0.844561
pmb0532	349.05	137.05	348.047	C10H13N4O8P	[M+H]+	Inosine 5'-monophosphate	Nucleotides and derivatives	Nucleotides and derivatives	131-99-7	3	71880	64726.8	44167.7	51278.7	105254	45116	C00130	ko00230,ko01100,ko01110,ko01232,ko01240	1.11547	0.157654	0.755122	0.27565	0.870416
MWSmce116	252.1	136.06	251.102	C10H13N5O3	[M+H]+	5'-Deoxyadenosine*	Nucleotides and derivatives	Nucleotides and derivatives	4754-39-6	1	1.45109e+06	2.28212e+06	2.6281e+06	3.09135e+06	1.71452e+06	2.32784e+06	C05198	-	1.12142	0.165331	0.652346	0.336889	0.805245
MW0154492	743.04	217	744.059	C21H27N6O18P3	[M-H]-	Nicotinate adenine dinucleotide phosphate	Nucleotides and derivatives	Nucleotides and derivatives	5502-96-5	3	226825	228088	170017	212043	246622	199071	-	-	1.0525	0.0738162	0.670201	0.363682	0.814493
Zmjn001030	346.06	211	347.063	C10H14N5O7P	[M-H]-	Adenosine 2'-Phosphate	Nucleotides and derivatives	Nucleotides and derivatives	130-49-4	3	1.22823e+06	2.66643e+06	5.54717e+06	3.20772e+06	2.27843e+06	1.95741e+06	C00946	-	0.78836	-0.343074	0.641323	0.37168	0.796109
pme3967	312.13	180.09	311.123	C12H17N5O5	[M+H]+	2-(Dimethylamino)guanosine*	Nucleotides and derivatives	Nucleotides and derivatives	2140-67-2	3	953044	1.23685e+06	1.52003e+06	1.10777e+06	1.12928e+06	1.21703e+06	C74036	-	0.931036	-0.103091	0.63657	0.37189	0.793286
MW0103476	337.06	59.01	338.063	C9H15N4O8P	[M-H]-	AICA ribonucleotide	Nucleotides and derivatives	Nucleotides and derivatives	3031-94-5	3	3.49183e+06	5.76388e+06	2.56635e+06	4.83459e+06	4.32025e+06	4.28813e+06	C04677	ko00230,ko00340,ko01100,ko01110	1.13711	0.18537	0.605884	0.421873	0.764182
pme0257	111.02	67.03	112.027	C4H4N2O2	[M-H]-	Uracil	Nucleotides and derivatives	Nucleotides and derivatives	66-22-8	3	167426	173231	224728	205095	180025	222259	C00106	ko00240,ko00410,ko00770,ko01100,ko01232	1.07427	0.103362	0.558412	0.42606	0.72102
pmb0981	348.07	136.06	347.063	C10H14N5O7P	[M+H]+	Adenosine 5'-monophosphate	Nucleotides and derivatives	Nucleotides and derivatives	61-19-8	3	1.05828e+06	836689	694036	502793	1.10034e+06	517994	C00020	ko00230,ko00908,ko01100,ko01110,ko01232,ko01240	0.819285	-0.287563	0.523609	0.468909	0.686937
pmb0530	664.12	136.06	663.109	C21H27N7O14P2	[M+H]+	Nicotinic acid adenine dinucleotide	Nucleotides and derivatives	Nucleotides and derivatives	53-84-9	1	282325	253930	164539	121948	292348	149523	C00003	ko00190,ko00730,ko00760,ko01100,ko01240	0.804543	-0.313758	0.512671	0.479416	0.677903
pme3184	332.08	136.06	331.068	C10H14N5O6P	[M+H]+	2'-Deoxyadenosine-5'-monophosphate	Nucleotides and derivatives	Nucleotides and derivatives	653-63-4	3	323254	236390	254739	243046	270634	225528	C00360	ko00230,ko01100,ko01232	0.907689	-0.13973	0.443676	0.573765	0.614872
Lmqp000329	296.07	104.11	295.057	C8H14N3O7P	[M+H]+	5-Aminoimidazole ribonucleotide	Nucleotides and derivatives	Nucleotides and derivatives	25635-88-5	1	604619	722710	635778	672833	656960	753030	C03373	ko00230,ko00730,ko00860,ko01100,ko01110,ko01240	1.06098	0.0854017	0.436258	0.589221	0.610888
MWSslk102	155.01	119.04	154.005	C5H3ClN4	[M+H]+	6-Chloropurine	Nucleotides and derivatives	Nucleotides and derivatives	87-42-3	3	186366	214711	231472	282617	224199	199370	-	-	1.11641	0.158871	0.42967	0.600101	0.60662
pmb2507	213.02	96.97	214.024	C5H11O7P	[M-H]-	2-Deoxyribose-1-phosphate	Nucleotides and derivatives	Nucleotides and derivatives	17210-42-3	3	5965.43	29827.1	5965.43	5965.43	5965.43	5965.43	C00672	ko00030,ko00240,ko01100	0.428571	-1.22239	0.373901	0.649679	0.55551
pmb0964	366.18	204.12	365.17	C16H23N5O5	[M+H]+	Isopentenyladenine-7-N-glucoside	Nucleotides and derivatives	Nucleotides and derivatives	-	3	3357.5	91435.8	3357.5	3357.5	3357.5	3357.5	-	-	0.102623	-3.28458	0.373901	0.649679	0.55551
Wcjp001256	268.1	136.06	267.097	C10H13N5O4	[M+H]+	9-Alpha-Ribofuranosyladenine*	Nucleotides and derivatives	Nucleotides and derivatives	-	1	2.18659e+06	3.65151e+06	4.74603e+06	3.02261e+06	2.49958e+06	2.68365e+06	-	-	0.775296	-0.367181	0.354137	0.700603	0.545187
Zmsp001773	268.11	136.07	267.097	C10H13N5O4	[M+H]+	9-Arabinosyladenine*	Nucleotides and derivatives	Nucleotides and derivatives	-	1	2.40829e+06	4.12071e+06	5.485e+06	3.35923e+06	2.75689e+06	2.87909e+06	-	-	0.748728	-0.417487	0.330313	0.727763	0.52145
MWSmce295	245.07	113.03	244.07	C9H12N2O6	[M+H]+	1-Arabinosyluracil	Nucleotides and derivatives	Nucleotides and derivatives	3083-77-0	2	4.81988e+06	9.24173e+06	1.4296e+07	1.40206e+07	1.17678e+07	1.25877e+07	-	-	1.35329	0.436472	0.30123	0.757248	0.49738
pme3007	402.99	158.93	404.002	C9H14N2O12P2	[M-H]-	Uridine 5'-diphosphate	Nucleotides and derivatives	Nucleotides and derivatives	27821-45-0	3	17788.9	22917.4	18382.7	14133.7	41048.6	32014.7	C00015	ko00240,ko00908,ko01100,ko01232,ko01240	1.47569	0.561387	0.310335	0.767499	0.504772
Zmjp000966	268.11	136.06	267.097	C10H13N5O4	[M+H]+	Vidarabine	Nucleotides and derivatives	Nucleotides and derivatives	5536-17-4	3	2.52088e+06	4.20753e+06	5.42317e+06	3.21513e+06	2.96169e+06	2.68248e+06	-	-	0.729066	-0.455879	0.26882	0.806378	0.462683
pme0230	268.1	136.06	267.097	C10H13N5O4	[M+H]+	Adenosine*	Nucleotides and derivatives	Nucleotides and derivatives	58-61-7	1	2.61364e+06	4.17161e+06	5.32869e+06	3.16437e+06	2.72305e+06	2.84467e+06	C00212	ko00230,ko01100,ko01232,ko02010	0.720831	-0.472268	0.23041	0.866381	0.417511
pme3337	384.12	252.07	383.108	C14H17N5O8	[M+H]+	Succinyladenosine	Nucleotides and derivatives	Nucleotides and derivatives	4542-23-8	3	302212	342404	499711	352079	218870	268507	-	-	0.733581	-0.446971	0.229399	0.876988	0.416119
MWS2027	129.03	69	128.022	C4H4N2O3	[M+H]+	Barbituric acid;Malonylurea;2,4,6-Pyrimidinetrione	Nucleotides and derivatives	Nucleotides and derivatives	67-52-7	3	342421	389679	368325	216179	216048	397724	C00813	ko00240,ko01100	0.754209	-0.406963	0.219943	0.890343	0.405507
MW0103352	367.05	191.02	308.041	C9H13N2O8P	[M+CH3COO]-	2'-Deoxyuridine 5'-monophosphate	Nucleotides and derivatives	Nucleotides and derivatives	964-26-1	3	17990.5	17246.7	14692.5	22765.8	16212.1	21478.3	C00365	ko00240,ko01100,ko01232	1.21082	0.27599	0.19227	0.906056	0.37578
MW0103521	613.14	577.15	614.147	C20H31N4O16P	[M-H]-	Cmp-nana	Nucleotides and derivatives	Nucleotides and derivatives	3063-71-6	3	1.20488e+06	1.33733e+06	1.44741e+06	1.27193e+06	1.20266e+06	1.01707e+06	-	-	0.875187	-0.192337	0.183901	0.928275	0.363878
Wcfp002357	413.14	162.04	412.134	C15H20N6O8	[M+H]+	N6-Threonylcarbamoyladenosine	Nucleotides and derivatives	Nucleotides and derivatives	24719-82-2	1	217791	312559	396393	480282	484783	320760	-	-	1.38747	0.472453	0.18406	0.947872	0.363878
Hmhp001812	282.12	136.06	281.112	C11H15N5O4	[M+H]+	2'-O-Methyladenosine	Nucleotides and derivatives	Nucleotides and derivatives	2140-79-6	3	710869	1.71651e+06	2.06372e+06	3.72293e+06	2.87355e+06	2.54847e+06	-	-	2.03624	1.0259	0.0443418	1.23142	0.149087
MWS4354	282.12	150.08	281.112	C11H15N5O4	[M+H]+	N6-methyladenosine	Nucleotides and derivatives	Nucleotides and derivatives	1867-73-8	3	134246	344433	450798	540332	698208	633200	-	-	2.01376	1.00989	0.0387977	1.25246	0.13699
pme0264	243.1	127.05	242.09	C10H14N2O5	[M+H]+	Thymidine	Nucleotides and derivatives	Nucleotides and derivatives	50-89-5	1	345381	836591	987816	2.53413e+06	1.38936e+06	1.84806e+06	C00214	ko00240,ko01100,ko01232	2.65996	1.41141	0.0355898	1.25077	0.128369
pme1184	268.1	152.06	267.097	C10H13N5O4	[M+H]+	2'-Deoxyguanosine	Nucleotides and derivatives	Nucleotides and derivatives	961-07-9	1	1.05377e+06	2.65424e+06	2.77069e+06	8.90301e+06	4.78697e+06	7.17364e+06	C00330	ko00230,ko01100,ko01232,ko02010	3.22034	1.68721	0.0218702	1.30162	0.0992168
MWS2910	242.11	126.07	241.106	C10H15N3O4	[M+H]+	5-Methyl-2'-Deoxycytidine	Nucleotides and derivatives	Nucleotides and derivatives	838-07-3	3	51893	79359.6	85197	198784	121123	173879	C03592	-	2.2813	1.18986	0.0211229	1.30209	0.0984971
pme1194	228.1	112.05	227.091	C9H13N3O4	[M+H]+	2'-Deoxycytidine	Nucleotides and derivatives	Nucleotides and derivatives	951-77-9	3	143801	278117	270391	1.00903e+06	581235	718677	C00881	ko00240,ko01100,ko01232,ko02010	3.33513	1.73774	0.0156104	1.33315	0.0794877
pme0183	152.06	135.03	151.049	C5H5N5O	[M+H]+	Isoguanine	Nucleotides and derivatives	Nucleotides and derivatives	3373-53-3	3	1.07667e+06	2.58105e+06	2.82872e+06	5.86332e+06	5.02085e+06	6.3308e+06	C74731	-	2.65399	1.40816	0.00588	1.39557	0.0469306
pme1109	152.06	135.03	151.049	C5H5N5O	[M+H]+	Guanine	Nucleotides and derivatives	Nucleotides and derivatives	73-40-5	1	1.14645e+06	2.65331e+06	3.45033e+06	8.021e+06	6.75825e+06	6.43463e+06	C00242	ko00230,ko01100,ko01232	2.92602	1.54894	0.00498793	1.40762	0.0417526
MWS2984	153.05	136.03	152.045	C4H4N6O	[M+H]+	8-Azaguanine	Nucleotides and derivatives	Nucleotides and derivatives	134-58-7	2	121843	199850	256821	552098	477789	661531	-	-	2.92373	1.54781	0.00497135	1.39967	0.0417526
pmf0289	336.17	148.06	335.159	C15H21N5O4	[M+H]+	Riboprine	Nucleotides and derivatives	Nucleotides and derivatives	7724-76-7	3	37055.4	61395	63170.2	123567	146081	133380	C16427	ko00908,ko01110	2.49367	1.31827	0.00164486	1.45101	0.0266281
mws0609	344.04	150.04	345.047	C10H12N5O7P	[M-H]-	Guanosine 3',5'-cyclic monophosphate	Nucleotides and derivatives	Nucleotides and derivatives	7665-99-8	1	207476	200131	203036	473386	538862	466202	C00942	ko00230,ko01100	2.42114	1.27569	0.000238536	1.48053	0.014659
Zmmp000969	255.1	123.06	254.09	C11H14N2O5	[M+H]+	5-Ribofuranosylnicotinamide	Nucleotides and derivatives	Nucleotides and derivatives	107325-67-7	3	924439	2.19563e+06	2.45828e+06	4.4546e+06	2.76615e+06	3.79589e+06	-	-	1.9749	0.981777	0.0566046	1.18563	0.174387
ML10180524	244.09	112.05	243.085	C9H13N3O5	[M+H]+	Cytarabine	Nucleotides and derivatives	Nucleotides and derivatives	147-94-4	1	3.1589e+06	8.74595e+06	9.87102e+06	1.65947e+07	1.30097e+07	1.26651e+07	C02961	-	1.94111	0.956884	0.0480371	1.21994	0.156417
pme3188	323.03	211	324.036	C9H13N2O9P	[M-H]-	Uridine 5'-monophosphate	Nucleotides and derivatives	Nucleotides and derivatives	58-97-9	1	138972	203283	161860	320214	353048	293538	C00105	ko00240,ko01100,ko01232,ko01240	1.91782	0.939466	0.00377165	1.43109	0.0389889
mws0255	112.05	95.02	111.043	C4H5N3O	[M+H]+	Cytosine	Nucleotides and derivatives	Nucleotides and derivatives	71-30-7	1	514128	1.25642e+06	1.49416e+06	2.2575e+06	2.07064e+06	1.91563e+06	C00380	ko00240,ko01100,ko01232	1.9125	0.935461	0.0332035	1.27076	0.124404
pme3732	244.09	112.05	243.085	C9H13N3O5	[M+H]+	Cytidine	Nucleotides and derivatives	Nucleotides and derivatives	65-46-3	2	3.82866e+06	1.03714e+07	1.28674e+07	1.9563e+07	1.79221e+07	1.42625e+07	C00475	ko00240,ko01100,ko01232,ko02010	1.9118	0.934932	0.0576384	1.19572	0.175992
pme1178	284.1	152.06	283.092	C10H13N5O5	[M+H]+	Guanosine	Nucleotides and derivatives	Nucleotides and derivatives	118-00-3	1	3.90241e+06	6.82535e+06	8.19906e+06	1.29034e+07	1.1977e+07	9.8638e+06	C00387	ko00230,ko01100,ko01232,ko02010	1.83571	0.876339	0.0274448	1.29243	0.111336
mws0248	243.06	110.02	244.07	C9H12N2O6	[M-H]-	Uridine	Nucleotides and derivatives	Nucleotides and derivatives	58-96-8	1	308277	707833	1.2392e+06	1.34148e+06	1.14431e+06	1.3534e+06	C00299	ko00240,ko01100,ko01232,ko02010	1.70229	0.767478	0.130392	1.01616	0.291724
pme0033	137.05	119.04	136.038	C5H4N4O	[M+H]+	Hypoxanthine	Nucleotides and derivatives	Nucleotides and derivatives	68-94-0	3	114907	354706	410208	537153	416599	496761	C00262	ko00230,ko01100,ko01232	1.64865	0.721283	0.122213	1.04184	0.280695
pme1173	137.05	110.03	136.038	C5H4N4O	[M+H]+	Allopurinol	Nucleotides and derivatives	Nucleotides and derivatives	315-30-0	3	138245	186000	300629	346083	275911	370998	-	-	1.58911	0.668218	0.0934215	1.08771	0.238914
MWSHC2054	136.06	119.04	135.054	C5H5N5	[M+H]+	Adenine	Nucleotides and derivatives	Nucleotides and derivatives	73-24-5	1	2.86353e+07	7.14657e+07	9.46986e+07	1.0259e+08	1.03289e+08	1.03607e+08	C00147	ko00230,ko00908,ko01100,ko01110,ko01232	1.58874	0.66788	0.119408	1.05267	0.27687
mws0847	150.08	133.05	149.07	C6H7N5	[M+H]+	1-Methyladenine	Nucleotides and derivatives	Nucleotides and derivatives	5142-22-3	2	109692	113032	35391.4	144844	147083	114161	C02216	-	1.57328	0.653774	0.147079	1.01203	0.315091
pmb0197	298.11	166.07	297.107	C11H15N5O5	[M+H]+	N7-Methylguanosine	Nucleotides and derivatives	Nucleotides and derivatives	20244-86-4	3	210081	307602	366595	483246	519380	385761	C20674	-	1.57008	0.650839	0.0502344	1.22182	0.161427
Zmmp002106	120.08	77.04	119.07	C3H9N3O2	[M+H]+	4-methyl-1,5,2,3-dioxadiazinan-2-amine	Nucleotides and derivatives	Nucleotides and derivatives	-	2	2.09762e+07	2.17133e+07	2.24522e+07	2.88896e+07	2.88014e+07	2.6584e+07	-	-	1.29372	0.371522	0.00181364	1.44666	0.0282928
MWS5083	455.1	96.97	456.105	C17H21N4O9P	[M-H]-	Flavin Single Nucleotide(FMN)	Nucleotides and derivatives	Nucleotides and derivatives	6184-17-4	1	51979.1	47024.7	42099.9	53218.9	65591	51986.1	C00061	ko00190,ko00740,ko01100,ko01110,ko01240	1.21043	0.275518	0.129549	1.05046	0.290216
pmc0066	333.06	137.05	332.052	C10H13N4O7P	[M+H]+	2'-Deoxyinosine-5'-monophosphate	Nucleotides and derivatives	Nucleotides and derivatives	3393-18-8	3	8.9758e+06	7.25599e+06	8.99339e+06	9.88994e+06	9.40882e+06	1.11261e+07	C06196	ko00230,ko01232	1.20613	0.270388	0.0876866	1.09617	0.228678
Wdtp002974	404.15	207.06	403.149	C18H21N5O6	[M+H]+	N-(p-hydroxybenzyl) adenosine	Nucleotides and derivatives	Nucleotides and derivatives	-	3	1.68809e+06	1.44509e+06	1.35808e+06	1.79665e+06	1.7793e+06	1.72536e+06	-	-	1.18037	0.239234	0.055689	1.19881	0.172495
pme1474	298.1	136.06	297.09	C11H15N5O3S	[M+H]+	5'-Deoxy-5'-(methylthio)adenosine	Nucleotides and derivatives	Nucleotides and derivatives	2457-80-9	1	3.93553e+07	3.32815e+07	3.27148e+07	2.29797e+07	2.85151e+07	2.38274e+07	C00170	ko00270,ko00908,ko01100	0.71496	-0.484065	0.0215826	1.30516	0.0992168
pmb2922	565.05	323.03	566.055	C15H24N2O17P2	[M-H]-	Uridine 5'-diphospho-D-glucose	Nucleotides and derivatives	Nucleotides and derivatives	133-89-1	1	1.04954e+06	1.06737e+06	811459	557178	847328	587208	C00029	ko00040,ko00052,ko00053,ko00500,ko00520,ko00524,ko00561,ko00908,ko01100,ko01110,ko01240,ko01250	0.680144	-0.556087	0.0650194	1.15213	0.190025
pme2651	742.07	620.02	743.076	C21H28N7O17P3	[M-H]-	NADP (Nicotinamide adenine dinucleotide phosphate)	Nucleotides and derivatives	Nucleotides and derivatives	53-59-8	3	84490.3	71529.7	66708.5	32341.2	66973.8	42555.4	C00006	ko00195,ko00480,ko00760,ko01100,ko01240	0.636966	-0.650713	0.0802018	1.11841	0.215715
MW0103708	606.08	116.93	607.082	C17H27N3O17P2	[M-H]-	Uridine-5'-diphospho-N-acetylgalactosamine	Nucleotides and derivatives	Nucleotides and derivatives	-	3	107810	107826	99075.4	60333.9	61639.4	58416.6	C00203	ko00520,ko01100,ko01250	0.573191	-0.802912	0.000127062	1.47786	0.0112045
mws0668	283.07	151.03	284.076	C10H12N4O6	[M-H]-	Xanthosine	Nucleotides and derivatives	Nucleotides and derivatives	146-80-5	1	547549	621668	720320	270065	280220	300186	C01762	ko00230,ko00232,ko01100,ko01110,ko01232,ko02010	0.450095	-1.1517	0.00242242	1.43697	0.0304605
mws1060	267.07	135.03	268.081	C10H12N4O5	[M-H]-	9-(Arabinosyl)hypoxanthine	Nucleotides and derivatives	Nucleotides and derivatives	7013-16-3	1	74372.4	77961.4	67649.5	11375.9	11375.9	11375.9	-	-	0.155137	-2.68838	3.34512e-05	1.48592	0.007116
mws0251	127.05	110.02	126.043	C5H6N2O2	[M+H]+	Thymine	Nucleotides and derivatives	Nucleotides and derivatives	65-71-4	2	37581	37581	37581	37581	37581	37581	C00178	ko00240,ko01100,ko01232	1	0	1	#N/A	1
Lmqn000780	606.08	384.98	607.082	C17H27N3O17P2	[M-H]-	Uridine 5'-diphospho-N-acetylglucosamine	Nucleotides and derivatives	Nucleotides and derivatives	528-04-1	3	1601.54	1601.54	1601.54	1601.54	1601.54	1601.54	C00043	ko00520,ko00524,ko01100,ko01250	1	0	1	#N/A	1
mws0277	191.06	85.03	192.063	C7H12O6	[M-H]-	Quinic Acid	Organic acids	Organic acids	77-95-2	2	3.31764e+06	5.15643e+06	5.66412e+06	3.96586e+06	5.18948e+06	4.84848e+06	C00296	ko00400,ko01100	0.990495	-0.0137781	0.958065	0.0296519	1
Zmgn000217	129.02	85.03	130.027	C5H6O4	[M-H]-	Itaconic acid	Organic acids	Organic acids	97-65-4	1	2.33347e+06	2.30482e+06	3.40423e+06	3.21541e+06	2.26946e+06	2.92393e+06	C00490	ko00660,ko01100	1.04554	0.0642522	0.802678	0.178019	0.903802
Lmyn000160	237.06	87.01	238.069	C8H14O8	[M-H]-	Mucic acid Dimethyl Ester	Organic acids	Organic acids	-	3	42782.8	67674.4	93983.1	60085.4	88295.5	70887.3	-	-	1.07253	0.101017	0.784632	0.225086	0.889319
MWSmce583	165.02	91.0192	166.027	C8H6O4	[M-H]-	Piperonylic acid	Organic acids	Organic acids	94-53-1	3	620303	549501	590636	511948	618161	687466	-	-	1.03245	0.0460782	0.746646	0.240935	0.866291
pme3017	104.07	58.07	103.063	C4H9NO2	[M+H]+	2-Aminoisobutyric acid	Organic acids	Organic acids	62-57-7	2	2.74359e+06	4.53896e+06	5.34186e+06	4.23721e+06	3.30053e+06	4.20873e+06	C03665	-	0.930457	-0.103989	0.741417	0.267428	0.861973
mws0275	133.01	71.01	134.022	C4H6O5	[M-H]-	L-Malic acid*	Organic acids	Organic acids	97-67-6	1	1.81593e+06	1.90919e+06	2.15584e+06	1.9578e+06	1.96152e+06	2.13043e+06	C00149	ko00020,ko00620,ko00630,ko00710,ko01100,ko01110,ko01200	1.0287	0.0408214	0.653826	0.316147	0.805245
Lmqp000873	101.02	55.02	100.016	C4H4O3	[M+H]+	Succinic anhydride	Organic acids	Organic acids	108-30-5	1	453790	402085	301461	315549	814321	257174	C19524	-	1.19848	0.261207	0.696144	0.338918	0.832463
mws0341	131.07	85.07	132.079	C6H12O3	[M-H]-	2-Hydroxyisocaproic acid	Organic acids	Organic acids	20312-37-2	3	167818	52767.6	172715	135203	87416.7	100191	C03264	-	0.820773	-0.284945	0.603317	0.434111	0.764182
Zmgn001448	175.06	115.04	176.069	C7H12O5	[M-H]-	2-Propylmalic Acid	Organic acids	Organic acids	-	2	804162	927693	1.37969e+06	991665	1.36699e+06	1.17571e+06	C05994	ko00620	1.13589	0.183822	0.531001	0.494439	0.69504
pme0120	118.09	101.06	117.079	C5H11NO2	[M+H]+	5-Aminovaleric acid	Organic acids	Organic acids	660-88-8	1	50806.8	79115.3	89643.7	86613.2	77446.8	85772	C00431	ko00310,ko00330,ko00470,ko01100	1.13785	0.186304	0.446404	0.577121	0.617203
Wcdn003654	281.06	178.03	282.074	C13H14O7	[M-H]-	Feruloyl Lactate	Organic acids	Organic acids	-	1	141993	210566	205671	237529	212169	179964	-	-	1.12796	0.173718	0.437933	0.596827	0.611467
mws2125	166.98	78.96	167.982	C3H5O6P	[M-H]-	Phosphoenolpyruvate	Organic acids	Organic acids	138-08-9	3	251325	123144	45501.9	48681	117808	74336.9	C00074	ko00010,ko00020,ko00400,ko00440,ko00620,ko00710,ko00996,ko00999,ko01100,ko01110,ko01200,ko01230,ko01240	0.573434	-0.802299	0.398982	0.628849	0.577766
pme2550	173.01	129.02	174.016	C6H6O6	[M-H]-	Cis-Aconitic acid	Organic acids	Organic acids	585-84-2	3	1.71171e+07	1.79221e+07	2.59976e+07	2.33921e+07	2.24419e+07	2.37041e+07	C00417	ko00020,ko00630,ko00660,ko01100,ko01110,ko01210	1.13928	0.188125	0.377981	0.64739	0.559152
Wasn003197	323.13	179.06	324.142	C13H24O9	[M-H]-	3-(Beta-D-Glucopyranosyloxy)-5-Hydroxyhexanoic Acid Methyl Ester	Organic acids	Organic acids	-	1	173638	180217	129514	244439	163937	165552	-	-	1.18735	0.247743	0.384941	0.655977	0.563676
mws0154	173.05	93.03	174.053	C7H10O5	[M-H]-	Shikimic acid	Organic acids	Organic acids	138-59-0	1	879769	870749	996558	924017	959798	1.00968e+06	C00493	ko00400,ko00996,ko00999,ko01100,ko01110,ko01230,ko01240	1.0533	0.0749186	0.362476	0.664423	0.552897
mws0376	115	71.01	116.011	C4H4O4	[M-H]-	Fumaric acid	Organic acids	Organic acids	110-17-8	1	7361.66	7361.66	40094.2	7361.66	7361.66	7361.66	C00122	ko00020,ko00190,ko00220,ko00250,ko00350,ko00360,ko00620,ko00650,ko00760,ko01100,ko01110,ko01200	0.402882	-1.31157	0.373901	0.680313	0.55551
Zmgn000447	184.98	78.96	185.993	C3H7O7P	[M-H]-	3-Phospho-D-glyceric acid	Organic acids	Organic acids	820-11-1	3	439818	355525	227777	216207	249686	334475	C00197	ko00010,ko00030,ko00260,ko00270,ko00561,ko00630,ko00710,ko01100,ko01110,ko01200,ko01230,ko01240	0.782281	-0.354241	0.354562	0.698556	0.545187
pmb3101	175.06	115.04	176.069	C7H12O5	[M-H]-	2-Isopropylmalic Acid	Organic acids	Organic acids	49601-06-1	1	729290	883516	1.00092e+06	869422	1.11894e+06	988741	C02504	ko00290,ko00620,ko01100,ko01110,ko01210,ko01230	1.13903	0.187803	0.319563	0.752553	0.512846
Zmyn000453	191.02	111.01	192.027	C6H8O7	[M-H]-	Isocitric Acid	Organic acids	Organic acids	320-77-4	1	2.06441e+06	2.18161e+06	1.73017e+06	1.68413e+06	1.92152e+06	1.79657e+06	C00311	ko00020,ko00630,ko01100,ko01110,ko01200,ko01210,ko01230,ko01240	0.903956	-0.145675	0.275586	0.773174	0.470085
pme3011	104.07	69.03	103.063	C4H9NO2	[M+H]+	γ-Aminobutyric acid	Organic acids	Organic acids	56-12-2	2	3.48961e+06	5.90761e+06	7.39433e+06	7.15623e+06	6.56477e+06	7.4687e+06	C00334	ko00250,ko00330,ko00410,ko00650,ko00760,ko01100	1.26193	0.335628	0.277844	0.788888	0.472528
ML10172161	103	59.01	104.011	C3H4O4	[M-H]-	Hydroxypyruvic acid*	Organic acids	Organic acids	1113-60-6	3	38751.3	63383.9	48071.4	68908.9	59724.4	53148.6	C00168	ko00260,ko00630,ko01100,ko01110,ko01200	1.21021	0.275261	0.283898	0.798435	0.479772
mws0177	111.01	67.02	112.016	C5H4O3	[M-H]-	2-Furoic acid	Organic acids	Organic acids	88-14-2	3	96704.6	114272	105933	137867	161668	93144.4	C01546	ko01100	1.23909	0.309279	0.28977	0.807256	0.486066
pme0295	146.08	86.06	145.074	C6H11NO3	[M+H]+	4-Acetamidobutyric acid	Organic acids	Organic acids	3025-96-5	3	2.26058e+06	863149	717483	1.81865e+06	3.63456e+06	1.48608e+06	C02946	ko00330,ko01100	1.80654	0.853228	0.281001	0.81019	0.476952
mws0208	145.051	101.061	146.058	C6H10O4	[M-H]-	Adipic Acid*	Organic acids	Organic acids	124-04-9	3	79551	99660.3	144232	160838	115536	140567	C06104	ko01100	1.28907	0.366329	0.249817	0.828285	0.440777
mws0567	146.09	87.04	145.085	C5H11N3O2	[M+H]+	4-Guanidinobutyric acid	Organic acids	Organic acids	463-00-3	2	1.16969e+06	1.19701e+06	1.31391e+06	1.25135e+06	1.46111e+06	1.28097e+06	C01035	ko00330,ko01100	1.08499	0.117684	0.257676	0.840492	0.446638
Wasn003258	293.12	131.07	294.132	C12H22O8	[M-H]-	Glucosyl 2-Hydroxy-4-Methylpentanoic Acid	Organic acids	Organic acids	-	1	2.41586e+06	2.32139e+06	2.41551e+06	2.38982e+06	2.27956e+06	2.10738e+06	-	-	0.947434	-0.0779027	0.22745	0.87119	0.413896
Lmbn000193	103	59.01	104.011	C3H4O4	[M-H]-	Tartronate semialdehyde*	Organic acids	Organic acids	2480-77-5	3	71567.7	40562.6	46047.8	126667	51913	87447	C01146	ko00053,ko00630,ko01100	1.68182	0.750025	0.202473	0.884989	0.386534
pme1975	103	59.01	104.011	C3H4O4	[M-H]-	Malonic acid	Organic acids	Organic acids	141-82-2	3	662732	730409	772702	793799	747234	790301	C00383	ko00061,ko00240,ko00410,ko01100,ko01212	1.07641	0.106227	0.193696	0.907313	0.375998
pmb2826	147.03	87.01	148.037	C5H8O5	[M-H]-	L-Citramalic acid	Organic acids	Organic acids	6236-09-5	3	66650.9	65137.9	55291.9	77677.1	82099.3	60897.6	C02614	ko00660,ko01100	1.17957	0.238257	0.203512	0.926146	0.386741
MWS1709	133.01	71.01	134.022	C4H6O5	[M-H]-	D-Malic acid*	Organic acids	Organic acids	636-61-3	1	7.20588e+06	7.79767e+06	9.28553e+06	6.90551e+06	7.34136e+06	6.95895e+06	C00497	ko00650,ko01100	0.87306	-0.195847	0.180149	0.944046	0.359459
Wmzn000227	145.06	109.04	146.058	C6H10O4	[M-H]-	2,2-Dimethylsuccinic acid	Organic acids	Organic acids	597-43-3	2	5693.97	3973.89	6091.11	16057.7	8308.72	7935.89	-	-	2.04977	1.03546	0.113112	1.0537	0.266256
Lmbn002072	159.07	97.07	160.074	C7H12O4	[M-H]-	2-Propylsuccinic acid	Organic acids	Organic acids	618-57-5	3	9442.05	15924	14159.1	31841.2	28160.6	22419.6	C16657	-	2.08529	1.06025	0.0130386	1.36045	0.0698729
pme2761	161.01	73.03	162.016	C5H6O6	[M-H]-	4-Hydroxy-2-oxoglutaric acid	Organic acids	Organic acids	1187-99-1	3	8213.05	8213.05	8213.05	53542.1	80767.7	41065.3	C01127	ko00630,ko01100	7.11774	2.83142	0.0127815	1.36797	0.0689781
Wayn000884	353.07	111	354.08	C12H18O12	[M-H]-	Citric acid glucoside	Organic acids	Organic acids	-	3	86024.3	109786	129131	205629	194420	177612	-	-	1.77774	0.830045	0.00480927	1.41137	0.0410582
Wasn007507	411.2	249.15	412.21	C21H32O8	[M-H]-	Dehydroxy-Dihydroabscisic Acid 4'-O-glucoside	Organic acids	Organic acids	-	2	43241.5	74552.9	76724.3	114243	88948.8	111765	-	-	1.61916	0.695247	0.0408475	1.23338	0.142202
pme3207	141.02	59.01	142.027	C6H6O4	[M-H]-	Muconic acid	Organic acids	Organic acids	1119-72-8	3	260879	303231	282337	342032	439317	456823	C02480	ko01100	1.46279	0.548719	0.0258224	1.29934	0.108606
mws0924	145.05	101.06	146.058	C6H10O4	[M-H]-	2-Methylglutaric acid*	Organic acids	Organic acids	617-62-9	3	71185.8	83204.3	64538.7	81290.8	98388.5	114702	-	-	1.34465	0.427226	0.0858323	1.12281	0.225217
Sazp003601	387.17	207.11	388.173	C18H28O9	[M-H]-	Tuberonic acid glucoside	Organic acids	Organic acids	120399-24-8	2	230124	268214	225302	290524	273074	352060	-	-	1.26535	0.339535	0.0807225	1.12835	0.2161
pme0274	132.1	69.07	131.095	C6H13NO2	[M+H]+	6-Aminocaproic acid	Organic acids	Organic acids	60-32-2	1	2.64578e+07	2.86875e+07	2.94736e+07	3.774e+07	3.46054e+07	3.1225e+07	C02378	ko01100	1.22396	0.291558	0.0388865	1.2502	0.137021
mws0267	105.02	105.02	106.027	C3H6O4	[M-H]-	DL-Glyceric Acid	Organic acids	Organic acids	473-81-4	3	456961	426587	509131	551175	605536	493279	C00258	ko00030,ko00260,ko00561,ko00630,ko01100,ko01110,ko01200	1.18476	0.244595	0.100947	1.09582	0.250687
mws0147	117.06	59.01	118.063	C5H10O3	[M-H]-	β-Hydroxyisovaleric acid	Organic acids	Organic acids	625-08-1	3	265134	271614	280478	264590	245379	251380	C20827	ko00280,ko01100	0.931625	-0.102178	0.0611005	1.18499	0.183622
Lcsn002223	387.16	59.01	388.173	C18H28O9	[M-H]-	12-Hydroxyjasmonic Acid Glucoside	Organic acids	Organic acids	124649-25-8	2	227248	210443	188361	165206	143677	200979	-	-	0.814408	-0.296176	0.126977	1.04666	0.287838
mws0281	191.02	111.01	192.027	C6H8O7	[M-H]-	Citric Acid	Organic acids	Organic acids	77-92-9	1	2.14004e+06	2.46177e+06	2.36936e+06	1.82921e+06	1.9538e+06	1.77683e+06	C00158	ko00020,ko00250,ko00630,ko01100,ko01110,ko01200,ko01210,ko01230,ko01240	0.797548	-0.326358	0.0125232	1.34779	0.0680055
pme1654	209.12	59.02	210.126	C12H18O3	[M-H]-	Jasmonic acid	Organic acids	Organic acids	77026-92-7	3	312640	396594	386814	219078	334592	278451	C08491	ko00592,ko01100,ko01110,ko04075	0.759201	-0.397446	0.107822	1.05816	0.259498
Lmgn002555	173.08	59.01	174.089	C8H14O4	[M-H]-	2-Propylglutaric acid	Organic acids	Organic acids	32806-62-5	2	7.82525e+06	7.0402e+06	8.42188e+06	5.02517e+06	6.02549e+06	5.68795e+06	C16658	-	0.718786	-0.476366	0.0117129	1.36295	0.0652579
Lmrn002746	131.07	85.07	132.079	C6H12O3	[M-H]-	2-Hydroxy-4-methylpentanoic acid	Organic acids	Organic acids	498-36-2	3	157321	167689	210655	136652	96029.1	116715	-	-	0.652267	-0.616465	0.03662	1.26252	0.13119
mws0206	103.04	57.0352	104.047	C4H8O3	[M-H]-	2-Hydroxybutyric Acid*	Organic acids	Organic acids	3347-90-8	3	126660	95469.8	129456	80426	80839.2	67080.2	C05984	ko00640	0.649473	-0.622659	0.0252724	1.30304	0.107612
mws0470	117.02	73.03	118.027	C4H6O4	[M-H]-	Methylmalonic acid*	Organic acids	Organic acids	516-05-2	1	2.706e+06	2.43494e+06	2.74834e+06	1.77032e+06	1.65895e+06	1.60066e+06	C02170	ko00240,ko00280,ko00640,ko01100	0.637566	-0.649353	0.000978512	1.45919	0.0239364
mws0574	103.04	57.04	104.047	C4H8O3	[M-H]-	2-Hydroxyisobutyric acid*	Organic acids	Organic acids	594-61-6	3	160703	118300	120099	78907.8	89405.3	83635.3	C21297	-	0.631289	-0.663627	0.0257972	1.29216	0.108606
mws0192	117.02	73.03	118.027	C4H6O4	[M-H]-	Succinic acid*	Organic acids	Organic acids	110-15-6	1	4.11527e+06	3.75751e+06	3.07621e+06	2.98467e+06	1.89095e+06	1.79729e+06	C00042	ko00020,ko00190,ko00250,ko00310,ko00350,ko00360,ko00620,ko00630,ko00640,ko00650,ko00760,ko00920,ko01100,ko01110,ko01200	0.609454	-0.714412	0.0432087	1.23638	0.147344
WaYn000716	515.12	341.11	516.133	C18H28O17	[M-H]-	Citric Acid diglucoside	Organic acids	Organic acids	-	1	778366	579546	544465	438477	323326	370595	-	-	0.595254	-0.748422	0.0328045	1.27541	0.123992
Lmbn001467	158.08	116.07	159.089	C7H13NO3	[M-H]-	5-Acetamidopentanoic Acid	Organic acids	Organic acids	1072-10-2	3	115540	102534	145651	68946.4	64898.8	56834.1	C03087	ko00310,ko01100	0.524239	-0.931703	0.0121443	1.36625	0.0670084
pme2380	145.01	101.02	146.022	C5H6O5	[M-H]-	α-Ketoglutaric acid	Organic acids	Organic acids	328-50-7	3	137590	279209	327163	75799.3	32108.7	136044	C00026	ko00020,ko00040,ko00053,ko00220,ko00250,ko00300,ko00310,ko00340,ko00430,ko00470,ko00630,ko00650,ko00660,ko00785,ko01100,ko01110,ko01200,ko01210,ko01230,ko01240	0.32791	-1.60863	0.0607896	1.19106	0.18333
mws0972	131.07	85.07	132.079	C6H12O3	[M-H]-	6-Hydroxyhexanoic acid	Organic acids	Organic acids	1191-25-9	3	1.22912e+06	851892	865878	249965	98915.8	75067.8	C06103	-	0.143863	-2.79723	0.00338912	1.42608	0.036577
Lmbn000216	147.03	57.03	148.037	C5H8O5	[M-H]-	3-Methylmalic acid	Organic acids	Organic acids	152204-30-3	3	40573.7	47720.4	58934.9	7724.52	7724.52	7724.52	C06032	ko00290,ko00660,ko01100,ko01210,ko01230	0.157398	-2.66751	0.00150194	1.44903	0.0255288
Ysjn001064	145.01	57.04	146.022	C5H6O5	[M-H]-	3-Oxopentanedioic acid	Organic acids	Organic acids	542-05-2	3	3383.28	3383.28	3383.28	3383.28	3383.28	3383.28	-	-	1	0	1	#N/A	1
Lmyn004460	263.13	204.11	264.136	C15H20O4	[M-H]-	Abscisic acid	Organic acids	Organic acids	21293-29-8	1	2018.39	2018.39	2018.39	2018.39	2018.39	2018.39	C06082	ko00906,ko01100,ko01110,ko04075	1	0	1	#N/A	1
pme3186	168.99	78.96	169.998	C3H7O6P	[M-H]-	DL-Glyceraldehyde-3-phosphate	Organic acids	Organic acids	591-59-3	3	2077.95	2077.95	2077.95	2077.95	2077.95	2077.95	C00661	-	1	0	1	#N/A	1
Wayn000504	457.12	341.11	458.127	C16H26O15	[M-H]-	Malic acid-1-O-diglucoside	Organic acids	Organic acids	-	3	1375.29	1375.29	1375.29	1375.29	1375.29	1375.29	-	-	1	0	1	#N/A	1
Zahp011689	205.09	149.02	204.079	C12H12O3	[M+H]+	2,2-dimethylchromene-6-carboxylic acid*	Others	Others	34818-56-9	1	4.59031e+06	4.98519e+06	5.30845e+06	5.24652e+06	4.4546e+06	5.24709e+06	-	-	1.00432	0.00621502	0.952221	0.0189857	1
Hmtn001120	315.11	153.06	316.116	C14H20O8	[M-H]-	5-(2-Hydroxyethyl)-2-O-glucosylphenol	Others	Others	-	2	4.62551e+06	4.26663e+06	2.68903e+06	4.45735e+06	3.44042e+06	3.60128e+06	-	-	0.992909	-0.0102669	0.969518	0.0304824	1
Hmgn001278	461.17	315.1	462.174	C20H30O12	[M-H]-	Verbasoside	Others	Alcohol compounds	61548-34-3	3	29431.8	39236	23550.4	32219.8	22729.7	36588.6	-	-	0.992625	-0.0106798	0.972302	0.0341446	1
Lmqn000432	333.06	333.06	334.067	C9H19O11P	[M-H]-	1-(sn-Glycero-3-phospho)-1D-myo-inositol	Others	Saccharides	-	1	292688	408024	642284	359995	569169	427869	-	-	1.01045	0.0150016	0.970737	0.0367655	1
Jmbn003202	235.12	59.01	236.126	C10H20O6	[M-H]-	Butyl Beta-D-Fructopyranoside	Others	Saccharides	67884-27-9	1	191355	234749	240669	182571	237433	250894	-	-	1.00619	0.0088979	0.960426	0.0438031	1
Ymjm000152	271.08	108.02	272.09	C12H16O7	[M-H]-	p-Hydroxypheny-β-D-allopyranoside	Others	Others	-	1	48535.1	50266.6	39520.8	59322.1	43184.5	33722.1	-	-	0.984862	-0.0220058	0.93612	0.0547499	0.989398
HX1340	197.12	133.1	196.11	C11H16O3	[M+H]+	epiloliolide	Others	Others	-	3	684496	763884	637732	707709	710247	652632	-	-	0.992558	-0.0107765	0.906423	0.0616853	0.969109
mws0133	123.06	80.05	122.048	C6H6N2O	[M+H]+	Nicotinamide	Others	Vitamin	98-92-0	1	3.50416e+06	5.27184e+06	7.68725e+06	6.45943e+06	5.18771e+06	5.24773e+06	C00153	ko00760,ko01100,ko01240	1.02622	0.0373362	0.915998	0.0774578	0.975019
pmp000604	435.13	273.07	434.121	C21H22O10	[M+H]+	Rubrofusarin-6-O-glucoside*	Others	Ketone compounds	132922-80-6	2	175685	99625.9	393894	382091	126492	216250	-	-	1.08313	0.115201	0.880422	0.0917803	0.954923
Lmbp004842	333.13	137.06	332.126	C18H20O6	[M+H]+	Rel-(5R,6S,7R)-5,6,7,8-Tetrahydro-5,6,7-trihydroxy-2-[2-(4-methoxyphenyl)ethyl]-4H-1-benzopyran-4-one*	Others	Chromone	-	1	300705	253833	174287	179114	226813	303505	-	-	0.973392	-0.0389073	0.906552	0.0946937	0.969109
MWS2442	259.02	96.97	260.03	C6H13O9P	[M-H]-	D-Fructose 6-Phosphate*	Others	Saccharides	643-13-0	1	998344	727988	916370	575369	1248525	710005	C00085	ko00052,ko00500,ko00710,ko01100,ko01110,ko01200	0.958829	-0.0606546	0.877428	0.100448	0.954162
pmb0764	144.05	113.03	143.041	C6H9NOS	[M+H]+	4-Methyl-5-thiazoleethanol	Others	Others	137-00-8	3	23085.2	51354.9	46854.4	33935	55017.7	35766.9	C04294	ko00730,ko01100,ko01240	1.02824	0.0401738	0.922769	0.100906	0.979265
Wagp005066	475.22	227.16	474.21	C22H34O11	[M+H]+	Boscialin 4-O-malonyl glucoside	Others	Others	-	3	89551.5	151081	60608.1	69810.6	87062.9	162509	-	-	1.06023	0.0843738	0.884307	0.12015	0.954923
mws0344	165.04	75.01	166.048	C5H10O6	[M-H]-	D-Xylonic acid	Others	Saccharides	526-91-0	1	726418	688738	657814	743487	781598	491694	C00502	ko00040,ko01100	0.972893	-0.0396462	0.850352	0.125025	0.93719
zjbp111014	333.13	137.06	332.126	C18H20O6	[M+H]+	tetrahydrochromone B*	Others	Chromone	-	1	253173	236336	259677	203794	280175	252105	-	-	0.982499	-0.0254717	0.860726	0.126601	0.943172
Zmzn000078	168.99	78.96	169.998	C3H7O6P	[M-H]-	Dihydroxyacetone phosphate	Others	Ketone compounds	57-04-5	3	21344.9	11300.7	27698.6	15343.9	27864.8	20334.8	C00111	ko00010,ko00040,ko00051,ko00052,ko00561,ko00562,ko00564,ko00630,ko00640,ko00710,ko00760,ko01100,ko01110,ko01200,ko01230	1.05302	0.0745288	0.867621	0.130986	0.947701
MWSmce040	153.05	65.04	152.047	C8H8O3	[M+H]+	Isovanillin	Others	Aldehyde compounds	621-59-0	3	529092	823870	1.35714e+06	1.02254e+06	710446	854545	-	-	0.954771	-0.0667728	0.882095	0.136224	0.954923
pma3101	256.08	124.04	256.082	C11H14NO6+	[M]+	Nicotinate D-ribonucleoside	Others	Vitamin	17720-18-2	3	1.87372e+06	2.68955e+06	3.80714e+06	3.28123e+06	2.15683e+06	2.6036e+06	C05841	ko00760,ko01100	0.960724	-0.0578055	0.87406	0.140225	0.952914
Wcsn011122	279.23	279.24	280.24	C18H32O2	[M-H]-	(5Z,10E,14S)-14-hydroxy-2,6,10-trimethylpentadeca-5,10-dien-4-one	Others	Others	-	3	220866	667644	537734	273058	361623	685776	-	-	0.925827	-0.111185	0.856276	0.145854	0.941903
pmf0174	157.16	157.16	158.167	C10H22O	[M-H]-	1-Decanol*	Others	Alcohol compounds	112-30-1	3	746433	1.24973e+06	1.29762e+06	1.07701e+06	1.32576e+06	1.00213e+06	C01633	-	1.03374	0.0478691	0.863166	0.160196	0.94467
Lmmn000214	487.17	341.11	488.174	C18H32O15	[M-H]-	Solatriose	Others	Saccharides	528-40-5	3	35192.2	30225.1	47133	31765	43476.1	41398.5	-	-	1.03633	0.0514872	0.836225	0.162348	0.926022
mws0628	121.03	92.03	122.037	C7H6O2	[M-H]-	4-Hydroxybenzaldehyde	Others	Aldehyde compounds	123-08-0	3	216464	301333	228948	319360	193737	263971	C00633	ko01100	1.04061	0.0574228	0.833137	0.163838	0.925348
Latp003160	195.06	117.03	194.057	C10H10O4	[M+H]+	6-Hydroxymellein	Others	Chromone	70901-60-9	2	1.7703e+06	2.17478e+06	2.77429e+06	2.24908e+06	2.24317e+06	2.02081e+06	C02379	-	0.969297	-0.0449886	0.830582	0.165016	0.924
MWSmce417	453.17	291.13	452.168	C22H28O10	[M+H]+	5-O-Methylvisammioside	Others	Chromone	84272-85-5	3	147977	78893.2	74106.7	71593.8	88046.8	121003	-	-	0.93244	-0.100917	0.820247	0.193134	0.916966
MWSmce682	149.05	59.01	150.053	C5H10O5	[M-H]-	DL-Xylose*	Others	Saccharides	25990-60-7	3	31200.7	54582.9	78674.8	68925.2	56453.3	51564.5	-	-	1.07591	0.105563	0.790421	0.207507	0.895289
Wagp006039	183.08	98.98	182.071	C6H15O4P	[M+H]+	2-Hexylphosphoric Acid	Others	Others	-	3	2.7701e+06	2.56467e+06	2.11798e+06	2.5806e+06	2.43522e+06	2.21703e+06	-	-	0.970492	-0.0432113	0.755273	0.224992	0.870416
pmb0789	332.13	152.07	331.127	C14H21NO8	[M+H]+	Pyridoxine-5'-O-glucoside	Others	Vitamin	-	3	659862	394250	315703	582123	589701	337454	C03996	-	1.10181	0.139878	0.744434	0.267374	0.864456
Hmfn000531	175.02	87.01	176.032	C6H8O6	[M-H]-	L-Ascorbic acid (Vitamin C)	Others	Vitamin	50-81-7	2	162601	178016	126642	170287	158318	157120	C00072	ko00053,ko00480,ko01100,ko01110,ko01240	1.03952	0.0559172	0.716542	0.280296	0.845076
MWSHC20159	387.2	207.14	386.194	C19H30O8	[M+H]+	Roseoside	Others	Ketone compounds	54835-70-0	3	453448	499286	308956	439521	696218	264374	-	-	1.10971	0.150186	0.754727	0.282476	0.870416
pmn001380	187.1	169.09	188.105	C9H16O4	[M-H]-	Eucommiol	Others	Alcohol compounds	55930-44-4	1	433779	658764	1.11938e+06	1.13532e+06	532427	876944	C17878	-	1.15045	0.202194	0.698974	0.284999	0.833522
mws1350	181.05	151	182.058	C9H10O4	[M-H]-	Syringaldehyde; 4-Hydroxy-3,5-Dimethoxybenzaldehyde	Others	Aldehyde compounds	134-96-3	3	44009.6	105270	150694	66065	80027.3	114969	-	-	0.870279	-0.200451	0.723463	0.285518	0.850899
MWSHC20168	153.02	109.03	154.027	C7H6O4	[M-H]-	Methyl cumalate	Others	Lactones	6018-41-3	2	62038.3	95630.2	98904.4	76278.8	98827	57157.4	-	-	0.905252	-0.143608	0.655646	0.322625	0.805245
Lcsp002966	127.07	81.07	126.068	C7H10O2	[M+H]+	2-Methylcyclohexane-1,3-dione	Others	Ketone compounds	1193-55-1	1	273014	271993	250772	264086	271996	269958	-	-	1.0129	0.0184849	0.677057	0.338101	0.820018
Wasn000410	245.04	153	246.05	C6H15O8P	[M-H]-	sn-glycero-3-phospho-(1'-sn-glycerol)	Others	Others	-	3	919368	1.11254e+06	1.14517e+06	1.03048e+06	988986	1.05003e+06	-	-	0.966139	-0.0496976	0.647789	0.36491	0.80152
Zmyn000108	209.03	85.03	210.038	C6H10O8	[M-H]-	D-Saccharic acid	Others	Saccharides	87-73-0	2	97070.1	149839	135045	128953	96831.4	128154	C00818	ko00053,ko01100	0.926649	-0.109906	0.647848	0.366823	0.80152
Latp011219	149.1	121.06	148.088	C10H12O	[M+H]+	3,5-Dimethyl-2,3-dihydrobenzofuran	Others	Others	-	3	4.08627e+06	4.01798e+06	3.46354e+06	3.92889e+06	3.7665e+06	3.46704e+06	-	-	0.964957	-0.0514633	0.602204	0.383046	0.764182
Zmbp000449	130.03	70.07	129.025	C5H7NOS	[M+H]+	Epigoitrin	Others	Others	1072-93-1	2	464643	549627	605365	720258	446697	603651	-	-	1.09321	0.128574	0.602749	0.385703	0.764182
Laln002027	431.12	137.02	432.127	C18H24O12	[M-H]-	3,4-dihydroxybenzaldehyde-xylose-glucoside	Others	Aldehyde compounds	-	3	20166.1	26567.7	32043.6	22621.6	23306.4	27065.5	-	-	0.926578	-0.110015	0.629808	0.387772	0.786573
Zmyn000110	258.04	78.96	259.046	C6H14NO8P	[M-H]-	D-Glucosamine 1-phosphate	Others	Saccharides	2152-75-2	2	17196.8	28963.7	32278.6	27900.1	31419	26678.9	C06156	ko00520,ko01100,ko01250	1.09637	0.132729	0.626798	0.389408	0.784511
Zmzn000079	199	78.96	200.009	C4H9O7P	[M-H]-	D-Erythrose-4-phosphate	Others	Saccharides	585-18-2	3	32515.2	39717	31913.8	31953.2	32011.1	35525.8	C00279	ko00030,ko00400,ko00710,ko00750,ko01100,ko01110,ko01200,ko01230,ko01240	0.955295	-0.0659815	0.605345	0.389883	0.764182
Zmjp000624	168.06	150.05	167.058	C8H9NO3	[M+H]+	Pyridoxal	Others	Vitamin	66-72-8	3	200001	196734	202956	202124	213001	152656	C00250	ko00750,ko01100,ko01240	0.94679	-0.0788843	0.599085	0.390991	0.762068
pme2596	184.06	148.04	183.053	C8H9NO4	[M+H]+	4-Pyridoxic acid	Others	Vitamin	82-82-6	3	78140.6	102084	148852	114303	91442.5	86307.9	C00847	ko00750,ko01100	0.887493	-0.172192	0.612169	0.406495	0.769584
MWSmce165	165.08	59.02	166.084	C6H14O5	[M-H]-	L-Fucitol	Others	Saccharides	13074-06-1	2	80198.5	85250.4	63152.6	69539.3	68202.6	78304.3	-	-	0.945078	-0.0814949	0.601802	0.407043	0.764182
Wagp005297	373.22	211.17	372.215	C19H32O7	[M+H]+	3-Hydroxy-beta-ionol 3-Glucoside	Others	Others	-	3	633463	534937	528834	744572	531351	563884	-	-	1.084	0.116368	0.558143	0.441085	0.72102
pmb0952	265.11	122.07	265.112	C12H17N4OS+	[M]+	Thiamine (Vitamin B1)	Others	Vitamin	70-16-6	3	134568	456397	720123	631517	404507	632184	C00378	ko00730,ko01100,ko01240,ko02010,ko04122	1.27238	0.347534	0.555974	0.444679	0.719496
pme0513	151.06	59.01	152.069	C5H12O5	[M-H]-	Xylitol*	Others	Saccharides	87-99-0	3	53103.3	118016	129356	106814	106101	139098	C00379	ko00040,ko01100,ko02010	1.17152	0.228381	0.546776	0.466798	0.709733
Lchp000218	209.08	121.06	208.074	C11H12O4	[M+H]+	3-ethyl-7-hydroxy-6-methoxyphthalide	Others	Lactones	-	1	91990.4	43860.7	283070	61227.5	100352	111503	-	-	0.651873	-0.617337	0.550288	0.477339	0.713752
Lhfp112926	343.15	163.08	342.147	C20H22O5	[M+H]+	Myricatomentogenin	Others	Others	-	3	614040	646880	643683	615854	646815	605375	-	-	0.980805	-0.0279622	0.494992	0.497636	0.660967
Qacp005275	435.13	273.08	434.121	C21H22O10	[M+H]+	3-Hydroxy-1,2-dimethoxyxanthone-glucoside*	Others	Xanthone	-	2	468103	417399	600276	551492	297017	452103	-	-	0.875374	-0.192029	0.538808	0.504726	0.702047
Zahn007990	197.12	153.13	198.126	C11H18O3	[M-H]-	5-hydroxy-3,4-dimethyl-5-pentylfuran-2(5H)-one*	Others	Lactones	-	1	313139	482722	693748	763567	458576	584080	-	-	1.21255	0.278042	0.496496	0.50829	0.660967
MWS0559	161.05	71.01	162.053	C6H10O5	[M-H]-	1,6-anhydro-β-D-glucose	Others	Saccharides	498-07-7	3	183845	122200	87326.3	111533	117288	100716	-	-	0.837728	-0.255446	0.498681	0.512224	0.662848
Lmxn008846	197.12	153.13	198.126	C11H18O3	[M-H]-	Hydroxydihydrobovolide*	Others	Lactones	6067-11-4	1	366574	532346	757453	875189	524516	618033	-	-	1.21817	0.28471	0.478735	0.531557	0.644827
Lmyp003951	227.09	181.09	226.084	C11H14O5	[M+H]+	3,4-Dihydroxy-3-methoxypropiophenone	Others	Ketone compounds	-	3	28473.5	31057.4	34535.5	87376.1	42658.7	14672.7	-	-	1.53835	0.621387	0.471348	0.555462	0.638889
Zamp004554	333.13	167.07	332.126	C18H20O6	[M+H]+	crataegifin C	Others	Others	-	3	391148	806080	449830	433436	448871	436895	-	-	0.800945	-0.320226	0.446971	0.560728	0.617203
pme3705	193.04	72.99	194.043	C6H10O7	[M-H]-	D-Glucoronic acid	Others	Saccharides	6556-12-3	3	23339.7	39474.8	40564.4	32905.7	34028	72377.8	C00191	ko00040,ko00053,ko00520,ko00562,ko01100,ko01240,ko01250	1.34758	0.430374	0.444037	0.566955	0.614872
Lmtn002233	327.11	165.05	328.116	C15H20O8	[M-H]-	Androsin	Others	Ketone compounds	531-28-2	2	925426	1.17097e+06	948130	907065	811210	1.05613e+06	-	-	0.911277	-0.134039	0.443082	0.576432	0.614872
pmp001230	279.16	121.03	278.152	C16H22O4	[M+H]+	Senkyunolide M	Others	Lactones	146986-60-9	3	4.77647e+06	4.48585e+06	4.43818e+06	3.90018e+06	4.70383e+06	4.4158e+06	-	-	0.950317	-0.0735196	0.428419	0.596539	0.605574
Lhhp120823	193.08	105.07	192.079	C11H12O3	[M+H]+	Eugenyl formate	Others	Others	-	2	235606	95243.1	96136.8	87683.7	320050	230995	-	-	1.4959	0.581016	0.438932	0.599162	0.612364
pmn001690	327.14	165.09	328.152	C16H24O7	[M-H]-	3-Hydroxy-4-isopropylbenzylalcohol-3-O-glucoside	Others	Alcohol compounds	-	3	130376	87964.8	106147	101599	100377	88843.9	-	-	0.896242	-0.158039	0.434683	0.599745	0.609409
Zmxn110201	331.1	108.02	332.111	C14H20O9	[M-H]-	2,6-Dimethoxy-4-hydroxyphenol-1-O-ß-D-glucopyranoside	Others	Others	-	1	140603	111870	145744	177939	172170	110849	-	-	1.15756	0.211086	0.431189	0.601364	0.60662
Hmyn000254	297.12	59.01	298.12	C18H18O4	[M-H]-	Tababiphenyl C	Others	Chromone	1644433-50-0	3	173359	142868	129129	146210	144576	98450.9	-	-	0.873991	-0.19431	0.410897	0.604403	0.590536
Lhmp122021	531.15	177.05	530.142	C26H26O12	[M+H]+	3-O-caffeioyl feruloyl quinic acid	Others	Others	-	2	109688	199543	251602	164387	154696	126606	-	-	0.794689	-0.331537	0.422213	0.609644	0.601758
Qmyp122716	513.31	351.25	512.298	C27H44O9	[M+H]+	Pregnane A	Others	Others	-	3	681295	2.16351e+06	2.43602e+06	2.5027e+06	1.51448e+06	3.42982e+06	-	-	1.4102	0.495895	0.405102	0.611011	0.583673
mws0437	151.06	59.01	152.069	C5H12O5	[M-H]-	D-Arabitol*	Others	Saccharides	488-82-4	3	370910	376657	394380	379598	383820	411857	C01904	ko00040,ko01100	1.02919	0.0415026	0.419005	0.611124	0.597682
HX1349	133.05	69.04	132.042	C5H8O4	[M+H]+	dihydro-4-hydroxy-5-hydroxymethyl-2(3H)-furanone	Others	Others	-	3	146244	170103	167714	159917	158984	129621	-	-	0.926578	-0.110015	0.397249	0.612376	0.577366
Wcfn006909	329.06	299.02	330.074	C17H14O7	[M-H]-	4,6-Dihydroxy-2-[(4-Hydroxy-3,5-Dimethoxyphenyl)Methylidene]-1-Benzofuran-3-One	Others	Others	-	3	1.2064e+07	1.14746e+07	1.18124e+07	1.12243e+07	1.3667e+07	1.25166e+07	-	-	1.05819	0.0815966	0.398369	0.628478	0.577366
Zmcp102201	205.09	149.02	204.079	C12H12O3	[M+H]+	Senkyunolide B*	Others	Lactones	93236-67-0	1	4.39234e+06	4.36517e+06	4.65069e+06	4214658	4.35208e+06	4.50546e+06	C09921	-	0.974941	-0.0366135	0.41687	0.631783	0.596124
MWSmce199	149.05	59.02	150.053	C5H10O5	[M-H]-	L-Xylose*	Others	Saccharides	609-06-3	3	41124.6	71588.8	53164.9	64539	61755.9	64846.7	C01510	-	1.1523	0.204517	0.398242	0.650251	0.577366
mws2608	222.1	84.05	221.09	C8H15NO6	[M+H]+	N-Acetyl-D-galactosamine	Others	Saccharides	1811-31-0	3	677998	1.03474e+06	593993	463593	590156	769365	C01132	ko00052,ko00520,ko01100,ko01250	0.790344	-0.339448	0.375016	0.656104	0.556685
Lcsn007077	291.18	59.01	292.189	C14H28O6	[M-H]-	Octyl-Beta-D-Glucopyranoside	Others	Saccharides	29836-26-8	3	17200.1	24856	26093.2	26868.2	13258.4	11145.6	-	-	0.752353	-0.410518	0.376323	0.666083	0.557659
zjbp111023	301.11	167.03	300.1	C17H16O5	[M+H]+	oxidoagarochromone A	Others	Chromone	-	3	483208	343599	198262	84705.3	358386	231217	-	-	0.657818	-0.604239	0.363429	0.667193	0.553605
pmf0139	179.06	59.01	180.063	C6H12O6	[M-H]-	D-Galactose*	Others	Saccharides	59-23-4	1	1.4274e+06	2.00435e+06	2.44231e+06	1.98899e+06	2.5604e+06	2.3121e+06	C00124	ko00052,ko01100	1.1681	0.224167	0.384342	0.66759	0.563676
Wcfp001236	130.06	103.05	129.058	C9H7N	[M+H]+	Leucol	Others	Others	91-22-5	2	59052.3	47569.5	57584	66760	56523.9	56518.8	C06413	-	1.09498	0.130909	0.354262	0.669622	0.545187
Lmtp004382	209.08	149.06	208.074	C11H12O4	[M+H]+	Sinapinaldehyde	Others	Aldehyde compounds	4206-58-0	2	49464.8	3022.07	3022.07	3022.07	3022.07	3022.07	C05610	ko00940,ko01100,ko01110	0.163329	-2.61415	0.373901	0.675609	0.55551
Wafn002902	497.22	305.16	438.21	C19H34O11	[M+CH3COOH-H]-	Octanoyl arabinosylglucoside	Others	Saccharides	-	1	2740.87	2740.87	13704.4	2740.87	2740.87	2740.87	-	-	0.428571	-1.22239	0.373901	0.680313	0.55551
Lmbn002644	119.05	93.03	120.058	C8H8O	[M-H]-	4-Methylbenzaldehyde	Others	Aldehyde compounds	104-87-0	3	633.306	633.306	13553.3	633.306	633.306	633.306	C06758	ko01100	0.1282	-2.96353	0.373901	0.680313	0.55551
MWS20185	295.19	137.06	294.183	C17H26O4	[M+H]+	[6]-Gingerol	Others	Ketone compounds	23513-14-6	1	200861	402347	578980	636510	429703	504842	C10462	ko00945,ko01110	1.32894	0.410274	0.35776	0.680456	0.54814
MWS1852	137.06	94.04	136.052	C8H8O2	[M+H]+	4-Methoxybenzaldehyde	Others	Aldehyde compounds	123-11-5	3	131921	119985	145967	136044	141248	146660	C10761	-	1.06555	0.0915927	0.344142	0.682296	0.535888
mws0906	341.12	179.07	342.132	C16H22O8	[M-H]-	Coniferin	Others	Alcohol compounds	531-29-3	2	1.15956e+06	597468	430729	567029	480145	432335	C00761	ko00940,ko01110	0.676269	-0.564331	0.351305	0.699822	0.54261
pmb0786	180.09	163.06	179.079	C6H13NO5	[M+H]+	D-Glucosamine	Others	Saccharides	3416-24-8	3	5.56162e+06	6.39828e+06	6.65304e+06	7.2642e+06	6.29616e+06	6.47521e+06	C00329	ko00520,ko01100,ko01250	1.07643	0.106257	0.345636	0.70338	0.537285
Lmbn001981	137.02	93.03	138.032	C7H6O3	[M-H]-	2,5-Dihydroxybenzaldehyde*	Others	Aldehyde compounds	1194-98-5	2	373900	844412	1.32975e+06	1.21129e+06	945784	1.43005e+06	C05585	ko00350,ko01100	1.40779	0.493429	0.325671	0.714852	0.516976
MWSmce676	149.05	59.01	150.053	C5H10O5	[M-H]-	D-Arabinose*	Others	Saccharides	10323-20-3	3	43959.1	54580.8	73006.8	64135.2	66905.3	68984.6	C00216	ko00040,ko00053,ko00520,ko01100,ko01250	1.16601	0.22158	0.331665	0.715329	0.521665
MWSslk235	181.07	59.01	182.079	C6H14O6	[M-H]-	Allitol	Others	Saccharides	488-44-8	3	21820.8	28983.3	38638.2	25556.1	55198.3	40018.3	-	-	1.35029	0.433266	0.348705	0.717888	0.539422
Wcdp000970	121.06	103.05	120.058	C8H8O	[M+H]+	acetophenone	Others	Others	98-86-2	3	165834	215404	238808	119347	216308	165334	C07113	-	0.807987	-0.307597	0.323955	0.720149	0.515206
Lmbn005172	165.06	119.05	166.063	C9H10O3	[M-H]-	2,6-Dimethoxybenzaldehyde	Others	Aldehyde compounds	3392-97-0	3	69403.9	71608.6	51815.8	67991.4	49782	40641.4	-	-	0.821533	-0.28361	0.323259	0.723256	0.514749
mws0889	135.03	75.01	136.037	C4H8O5	[M-H]-	D-Threonic Acid	Others	Saccharides	3909-12-4	3	614511	330866	271513	414718	903545	494214	C21649	-	1.48943	0.574764	0.343084	0.725328	0.534725
pmf0138	179.06	59.01	180.063	C6H12O6	[M-H]-	D-Mannose*	Others	Saccharides	3458-28-4	1	1.35776e+06	2.36591e+06	2.69436e+06	2.44718e+06	3.14885e+06	2.35683e+06	C00159	ko00051,ko00052,ko00520,ko01100,ko01250,ko02010	1.23914	0.309344	0.340874	0.730769	0.531763
Jmbn003691	311.11	59.01	312.121	C15H20O7	[M-H]-	3,4-Dihydroxyallylbenzene-3-O-glucoside	Others	Others	-	1	1.54719e+06	1.48486e+06	1.38809e+06	1.65746e+06	1.50846e+06	1.48545e+06	-	-	1.05231	0.0735645	0.339035	0.733814	0.529737
Wcgn007904	279.12	153.13	280.131	C15H20O5	[M-H]-	3-hydroxy-6-(2-hydroxyethyl)-2,7-bis(hydroxymethyl)-2,5-dimethyl-3H-inden-1-one	Others	Others	-	1	163625	177839	290310	370990	252170	218751	-	-	1.33261	0.414256	0.315906	0.73603	0.509009
Layp002880	341.09	179.03	340.079	C15H16O9	[M+H]+	5,7-Dihydroxychromone glucoside	Others	Chromone	-	3	92575.9	62904.2	97515.4	125623	115265	76250.6	-	-	1.25354	0.326003	0.31244	0.748839	0.506276
Wcdp006912	274.28	88.08	273.267	C16H35NO2	[M+H]+	Lauryldiethanolamine	Others	Others	1541-67-9	1	798228	522366	441814	327180	514777	478983	-	-	0.749509	-0.415983	0.295155	0.767182	0.489554
mws0866	259.02	96.97	260.03	C6H13O9P	[M-H]-	D-Glucose 6-phosphate*	Others	Saccharides	56-73-5	1	1.68058e+06	1.56544e+06	1.73113e+06	805633	1.8932e+06	1.02005e+06	C00092	ko00500,ko00524,ko00562,ko01100,ko01110	0.747191	-0.420451	0.280239	0.77456	0.476128
mws0093	179.07	146.04	180.079	C10H12O3	[M-H]-	Coniferyl alcohol	Others	Alcohol compounds	458-35-5	3	39496.8	17246.3	38267.8	39566.2	55593.6	34598.3	C00590	ko00940,ko00999,ko01100,ko01110	1.36572	0.449659	0.294349	0.776147	0.489554
MWSCX017	165.05	119.05	164.047	C9H8O3	[M+H]+	4-hydroxyphenyl acrylaldehyde	Others	Aldehyde compounds	-	3	106592	95212.6	106061	110953	120717	100600	-	-	1.07927	0.110052	0.303209	0.780254	0.498379
pmn001399	405.12	243.07	406.126	C20H22O9	[M-H]-	2,4,6,4'-Tetrahydroxy-stilbene-2-O-glucoside*	Others	Stilbene	-	3	495625	395523	393244	427215	525994	495617	-	-	1.12803	0.173801	0.286793	0.783848	0.482487
Jmzn006005	177.06	117.04	178.063	C10H10O3	[M-H]-	3,4-methylenedioxy cinnamyl alcohol	Others	Alcohol compounds	58095-76-4	1	205518	145262	109957	93340.6	116389	136060	-	-	0.750517	-0.414043	0.277489	0.798619	0.472393
MWSmce254	141.05	126.03	140.047	C7H8O3	[M+H]+	Ethyl maltol	Others	Others	4940-11-8	3	31531.4	107213	104384	35642.4	45743.6	58374.8	C20362	-	0.574843	-0.798759	0.249968	0.82778	0.440777
MA10039492	173.01	71.03	174.016	C6H6O6	[M-H]-	Dehydroascorbic acid	Others	Vitamin	490-83-5	1	161733	126029	115839	208135	691994	157681	C05422	ko00053,ko00480,ko01100	2.62093	1.39008	0.270979	0.829964	0.464072
Wcsn010224	277.22	277.22	278.225	C18H30O2	[M-H]-	14-hydroxy-2,6,10-trimethylpentadeca-2,5,10-trien-4-one*	Others	Others	-	1	1.45625e+07	2.39784e+07	2.24847e+07	2.32597e+07	2.32206e+07	2.82356e+07	-	-	1.22434	0.292004	0.246303	0.836327	0.435279
mws2523	421.08	241.01	422.082	C12H23O14P	[M-H]-	Trehalose 6-phosphate	Others	Saccharides	4484-88-2	3	21091.5	36594.8	44028.1	25455.4	17370.5	28532.5	C00689	ko00500,ko01100,ko01110	0.701557	-0.511368	0.25028	0.844217	0.440777
Hmgn001653	137.02	93.04	138.032	C7H6O3	[M-H]-	Protocatechualdehyde*	Others	Aldehyde compounds	139-85-5	2	348927	759499	1.3254e+06	1.38959e+06	946846	1.54959e+06	C16700	ko00950	1.59668	0.675072	0.222649	0.853903	0.408627
mws1090	259.02	96.97	260.03	C6H13O9P	[M-H]-	D-Glucose-1-phosphate*	Others	Saccharides	59-56-3	1	1.56419e+06	1.72142e+06	1.62836e+06	1.18802e+06	1.71933e+06	1.19068e+06	C00103	ko00010,ko00040,ko00052,ko00500,ko00520,ko00523,ko00561,ko01100,ko01110,ko01240,ko01250	0.833954	-0.26196	0.210323	0.86115	0.39661
mws1589	503.16	179.06	504.169	C18H32O16	[M-H]-	D-Panose*	Others	Saccharides	33401-87-5	1	25529.6	13991.4	12062.9	6880.73	9068.16	15257.8	C00713	-	0.604969	-0.725067	0.237628	0.862574	0.426984
Zmsn002206	375.13	153.06	376.137	C16H24O10	[M-H]-	Cornusoside A	Others	Others	-	3	1.22262e+06	1.00246e+06	932702	936040	947635	884317	-	-	0.876563	-0.19007	0.220241	0.873031	0.405507
zjgp122318	515.15	177.05	514.148	C26H26O11	[M+H]+	4-O-(2''-O-acetyl-6''-P-coumaroyl-β-D-glucopyranosyl)-P-coumaric acid	Others	Others	-	2	569079	461602	475431	561701	652549	514144	-	-	1.14759	0.198603	0.2332	0.874002	0.421233
mws0009	179.07	91.06	178.063	C10H10O3	[M+H]+	Coniferaldehyde	Others	Aldehyde compounds	20649-42-7	3	52179.2	32218.6	65574.9	18570.2	31306.2	46116.4	C02666	ko00940,ko01100,ko01110	0.640069	-0.643701	0.224667	0.889036	0.41113
Lmqp009231	223.1	191.07	222.089	C12H14O4	[M+H]+	Dillapiol	Others	Others	484-31-1	2	365728	396838	320092	322491	329605	328323	C10449	-	0.905567	-0.143106	0.202709	0.890667	0.386534
Wcsn010375	277.22	59.01	278.225	C18H30O2	[M-H]-	Methyl (4E,8E,11E)-5,9,13-trimethyltetradeca-4,8,11-trienoate	Others	Others	-	3	300039	525509	506031	521240	543935	635986	-	-	1.27755	0.353382	0.199363	0.909564	0.38139
Wayn006579	343.15	328.13	344.162	C20H24O5	[M-H]-	16-Demethylmyricanol	Others	Others	-	3	121448	240587	182815	133619	113855	129197	-	-	0.691328	-0.532558	0.183631	0.922203	0.363878
Hmln000297	179.05	59.01	180.063	C6H12O6	[M-H]-	Inositol*	Others	Saccharides	87-89-8	1	1.90072e+06	2.4934e+06	3.43816e+06	3.09521e+06	3.39413e+06	3.58318e+06	C00137	ko00052,ko00053,ko00562,ko01100,ko01110,ko01250,ko02010,ko04070	1.28603	0.36292	0.187061	0.924772	0.367273
mws0438	151.061	59.0139	152.069	C5H12O5	[M-H]-	L-Arabitol*	Others	Saccharides	7643-75-6	3	24269	37891.4	54556.4	52401.9	50904.3	56633.2	C00532	ko00040,ko01100	1.37032	0.454513	0.181739	0.929905	0.360954
Labp005050	307.1	127.04	306.095	C12H18O9	[M+H]+	5β,6β-dihydroxycyclohex-2-en-1-O-β-glucopyranoside	Others	Ketone compounds	-	1	749243	610247	402999	400180	498220	270785	-	-	0.663372	-0.592111	0.175361	0.933884	0.353192
mws4170	179.06	59.01	180.063	C6H12O6	[M-H]-	D-Glucose*	Others	Saccharides	50-99-7	1	1.99954e+06	3.03912e+06	3.75087e+06	3.42437e+06	3.9503e+06	4.05922e+06	C00031	ko00010,ko00030,ko00052,ko00500,ko00520,ko00524,ko00901,ko01100,ko01110,ko02010	1.30085	0.379458	0.181097	0.939332	0.360096
Wcsn010496	277.22	233.23	278.225	C18H30O2	[M-H]-	6,10,14-Trimethylpentadeca-5,9-Diene-2,13-Dione	Others	Others	-	1	381273	639779	575918	647879	641394	693611	-	-	1.24165	0.312264	0.18078	0.944778	0.359883
MWSmce632	195.06	93.03	194.058	C10H10O4	[M+H]+	Vanillin acetate	Others	Aldehyde compounds	881-68-5	3	186089	448312	451467	568261	422931	652637	-	-	1.51384	0.598211	0.16795	0.953436	0.341471
mws1164	179.06	59.01	180.063	C6H12O6	[M-H]-	D-Fructose*	Others	Saccharides	57-48-7	1	1.83038e+06	2.81757e+06	3.1224e+06	3.06263e+06	3.36416e+06	3.54672e+06	C05003	-	1.28354	0.360125	0.151271	0.991167	0.320791
pmf0175	157.16	157.16	158.167	C10H22O	[M-H]-	2-Decanol*	Others	Alcohol compounds	1120-06-5	3	1.94353e+06	1.73218e+06	1.83061e+06	1.4614e+06	1.8275e+06	1.43065e+06	-	-	0.857116	-0.222437	0.13711	0.993035	0.302417
HJN009	547.28	367.21	548.283	C26H44O12	[M-H]-	Tararoside	Others	Others	-	3	14165.2	48449.2	39708.4	46505.6	59423.2	53419.7	-	-	1.55731	0.639058	0.15734	0.995769	0.326476
pme2134	121.05	59.01	122.058	C4H10O4	[M-H]-	D-Threitol*	Others	Saccharides	2418-52-2	3	637477	821121	721892	877448	815205	796997	C16884	-	1.14178	0.19129	0.152358	0.999642	0.321187
MWSmce490	167.04	123.05	168.042	C8H8O4	[M-H]-	2',4',6'-Trihydroxyacetophenone	Others	Ketone compounds	480-66-0	3	9073.27	20400.8	30202.4	57759.2	54326.8	23771.6	C21895	-	2.27657	1.18686	0.110126	1.08088	0.261957
pma1751	286.09	124.04	285.085	C12H15NO7	[M+H]+	N-(beta-D-Glucosyl)nicotinate	Others	Vitamin	-	3	114406	101525	66314.9	175141	205828	408816	-	-	2.79821	1.48451	0.0862506	1.10901	0.225619
mws0232	377.15	243.09	376.138	C17H20N4O6	[M+H]+	Riboflavin (Vitamin B2)	Others	Vitamin	83-88-5	2	458187	393701	536546	1.26837e+06	749217	817329	C00255	ko00740,ko01100,ko01110,ko01240,ko02010	2.04181	1.02985	0.045503	1.21548	0.15055
Lafp003256	227.09	181.05	226.084	C11H14O5	[M+H]+	3,4'-Dihydroxy-3',5'-dimethoxypropiophenone	Others	Ketone compounds	136196-47-9	2	5098.12	5098.12	38988.6	53263.6	44490.1	61313.3	-	-	3.23406	1.69335	0.0407977	1.22764	0.142202
MWSmce264	153.06	123.05	154.063	C8H10O3	[M-H]-	Hydroxytyrosol	Others	Alcohol compounds	10597-60-1	3	8915.8	23778.9	74969.9	112452	166811	253735	-	-	4.95054	2.30759	0.0362584	1.24672	0.13025
Lhmp122104	533.15	177.05	532.137	C29H24O10	[M+H]+	Diferuloyl caffeic acid	Others	Others	-	2	156411	110635	72087	330239	521218	317622	-	-	3.44726	1.78545	0.0169699	1.34696	0.0832011
Wcdp010708	263.24	81.07	262.23	C18H30O	[M+H]+	Octadeca-2,9,12,15-tetraen-1-ol	Others	Others	-	1	1111.74	1111.74	1111.74	5558.7	8878.03	11302.2	-	-	7.7173	2.9481	0.010939	1.36357	0.0623963
ML10179289	105.07	77.04	122.073	C8H10O	[M-H2O+H]+	2-Phenylethanol	Others	Alcohol compounds	60-12-8	2	439812	325789	373879	1.32472e+06	902306	959397	C05853	ko00360	2.79638	1.48356	0.0074753	1.38363	0.0505024
MWSmce466	135.05	92.03	136.052	C8H8O2	[M-H]-	4-Hydroxyacetophenone	Others	Ketone compounds	99-93-4	1	148628	349330	579735	1.69768e+06	1.27409e+06	1.2902e+06	C10700	ko01100	3.95472	1.98358	0.00469238	1.40608	0.0407249
Wcgn008207	223.1	179.11	224.105	C12H16O4	[M-H]-	Aspidinol	Others	Others	519-40-4	2	16692	26100.5	29455.8	111536	77892.3	96243.3	-	-	3.95403	1.98332	0.00243187	1.42716	0.0304605
MWS1848	135.05	92.03	136.052	C8H8O2	[M-H]-	Phenyl acetate	Others	Others	122-79-2	2	125573	307839	519494	1.17454e+06	1.32332e+06	1.30645e+06	C00548	-	3.99232	1.99723	0.00151745	1.44686	0.0255288
Lmjp101403	195.07	117.03	194.058	C10H10O4	[M+H]+	3ξ-(1ξ-Hydroxyethyl)-7-hydroxy-1-isobenzofuranone	Others	Others	-	1	132757	254029	282461	839689	1.04184e+06	1.10555e+06	-	-	4.46334	2.15812	0.00111656	1.45421	0.0239364
ZbWp001588	310.13	120.08	309.121	C15H19NO6	[M+H]+	3-(((S)-1-carboxy-2-phenylethyl)amino)-2,5-dihydroxycyclopentane-1-carboxylic acid	Others	Others	-	3	273270	644034	640990	1.71899e+06	1.62085e+06	1.56599e+06	-	-	3.14821	1.65453	0.00104116	1.45737	0.0239364
Lazn002744	211.06	148.02	212.069	C10H12O5	[M-H]-	C-Veratroylglycol	Others	Alcohol compounds	168293-10-5	3	19626.1	15706.8	19628.3	40511.6	38767	38244.8	-	-	2.1383	1.09646	0.000145521	1.47759	0.0114262
Hmjp000461	265.08	103.04	264.084	C10H16O8	[M+H]+	3-O-Glucoside-3-hydroxy-y-butyrolactone	Others	Lactones	-	3	3104.23	3104.23	3104.23	40315.7	37219.2	33688.7	-	-	11.9432	3.57812	5.92624e-05	1.48652	0.00741111
Lmmn004032	163.11	148.06	164.12	C11H16O	[M-H]-	Cis-Jasmone	Others	Ketone compounds	488-10-8	2	140895	116496	90586.8	240059	203570	218127	C08490	-	1.90172	0.927304	0.00435135	1.41147	0.0401447
Lmmn006306	293.21	293.21	294.219	C18H30O3	[M-H]-	Machilusolide D	Others	Lactones	-	3	526807	1186201	1.38242e+06	1.9629e+06	1.4834e+06	2.11113e+06	-	-	1.79537	0.844279	0.0627073	1.16619	0.18714
mws0921	149.06	131.05	150.068	C9H10O2	[M-H]-	p-Coumaryl alcohol	Others	Alcohol compounds	3690-05-9	3	29013.9	40435.5	38335.3	66102.9	66824.2	58008.6	C02646	ko00940,ko01100,ko01110	1.77145	0.824934	0.00354417	1.42915	0.0373011
Wbtn006721	285.04	133.03	286.048	C15H10O6	[M-H]-	6,8-dihydroxy-3-methyl-9-oxoxanthene-1-carboxylic acid	Others	Ketone compounds	-	2	71213.8	92127.6	77597	126741	154380	141852	-	-	1.75553	0.811903	0.00387319	1.42926	0.0390109
Wbtn007495	299.09	284.03	300.1	C17H16O5	[M-H]-	5,8-dihydroxy-10-methoxy-2-propylbenzo[h]chromen-4-one	Others	Ketone compounds	-	1	379547	460851	544837	806002	801470	781619	-	-	1.72468	0.786331	0.00227894	1.43621	0.030442
Sakn004407	771.24	609.21	772.243	C34H44O20	[M-H]-	3,4-Dihydroxyphenethyl alcohol-8-O-[4-O-caffeoyl-β-D-apinosyl(1→3)-β-D-glucosyl(1→6)]-β-D-glucoside	Others	Alcohol compounds	-	3	262707	209033	198386	496929	237576	392482	-	-	1.68175	0.749965	0.122354	1.02733	0.280695
Wbmp005829	301.07	286.05	300.063	C16H12O6	[M+H]+	5,16-Dimethyl-3,9,12,18-tetraoxaheptacyclo[9.7.0.01,15.02,6.02,10.07,14.08,13]octadeca-5,15-diene-4,17-dione	Others	Others	-	3	471454	584224	666097	819522	1.02631e+06	998366	-	-	1.6519	0.724128	0.0121067	1.36192	0.0670084
pme0490	124.04	78.03	123.032	C6H5NO2	[M+H]+	Nicotinic acid (Vitamin B3)	Others	Vitamin	59-67-6	2	587121	1.56187e+06	1.93409e+06	2.56128e+06	1.8305e+06	2.20438e+06	C00253	ko00760,ko00960,ko01100,ko01110,ko01240	1.61549	0.69197	0.138534	1.00906	0.304774
pme1383	170.08	134.06	169.074	C8H11NO3	[M+H]+	Pyridoxine	Others	Vitamin	65-23-6	1	370861	658742	799894	1.08323e+06	1.05828e+06	702457	C00314	ko00750,ko01100,ko01240	1.5545	0.636453	0.127459	1.04502	0.288137
Yamp001634	179.07	91.05	178.063	C10H10O3	[M+H]+	dehydroconiferyl alcohol	Others	Others	-	3	386546	360589	364876	538293	651456	522949	-	-	1.54018	0.6231	0.00835739	1.39274	0.0529903
Lmsp102912	479.18	185.08	478.169	C20H30O13	[M+H]+	2,4,6-Trimethoxyphenyl 1-O-β-D-apiofuranosyl-(1→6)-β-D-glucopyranoside	Others	Others	-	2	27366.9	35776.4	26706	49428.4	38938.6	47245.9	-	-	1.50934	0.593916	0.0243567	1.29538	0.10449
Lskp211268	179.07	119.05	178.063	C10H10O3	[M+H]+	3-Ethyl-7-hydroxyphthalide	Others	Others	-	1	293363	267632	308259	438650	415815	439265	-	-	1.48832	0.573688	0.000562805	1.46007	0.0214058
pme0534	195.05	75.01	196.058	C6H12O7	[M-H]-	Gluconic acid	Others	Saccharides	526-95-4	1	364770	418867	374758	541121	576743	588705	C00257	ko00030,ko01100,ko01110,ko01200	1.47322	0.558972	0.00113166	1.45715	0.0239364
Zamn00402	179.06	59.01	180.063	C6H12O6	[M-H]-	sorbose*	Others	Saccharides	-	1	1.96614e+06	3.01521e+06	3.58425e+06	3.7259e+06	3.86927e+06	4.62256e+06	-	-	1.42637	0.512352	0.091064	1.10593	0.234633
MWSmce257	218.11	88.04	219.111	C9H17NO5	[M-H]-	D-Pantothenic Acid	Others	Vitamin	79-83-4	1	413118	404091	482146	576027	586749	636254	C00864	ko00410,ko00770,ko01100,ko01110,ko01240	1.38456	0.469423	0.00569663	1.39452	0.0456795
Wchn003447	357.12	177.06	358.126	C16H22O9	[M-H]-	4-(3-Hydroxyphenyl)-4-(beta-D-glucopyranosyloxy)butyric acid	Others	Others	-	1	503951	519898	502806	629637	867605	601386	-	-	1.37466	0.459072	0.0873092	1.13881	0.228041
WaYn002948	271.08	109.03	272.09	C12H16O7	[M-H]-	Pyrocatechol monoglucoside	Others	Others	2400-71-7	3	71109.6	93750.6	77118.4	132181	105302	92969	-	-	1.36562	0.44956	0.0927566	1.11141	0.237923
MWSmce576	179.06	59.01	180.063	C6H12O6	[M-H]-	L-Glucose*	Others	Saccharides	921-60-8	1	1.81701e+06	2.82249e+06	3.14255e+06	2.89465e+06	3.8776e+06	3.75583e+06	-	-	1.35287	0.436021	0.144206	1.01163	0.311562
Wchn004079	355.11	175.04	356.111	C16H20O9	[M-H]-	Juglanoside D	Others	Others	-	3	5.64749e+06	4.70092e+06	3.94756e+06	6.32126e+06	7.5189e+06	5.38962e+06	-	-	1.34512	0.427733	0.105318	1.09588	0.255478
pme2266	245.1	227.08	244.088	C10H16N2O3S	[M+H]+	Biotin	Others	Vitamin	58-85-5	2	23243.6	30580.6	32122.5	39869.8	31802.2	42139.6	C00120	ko00780,ko01100,ko01240,ko02010	1.32421	0.405134	0.0895638	1.09936	0.232514
MWSHC20102	197.08	151.04	196.074	C10H12O4	[M+H]+	3-Hydroxy-1-(4-Hydroxy-3-Methoxyphenyl)Propan-1-One	Others	Ketone compounds	2196-18-1	3	447452	607249	577157	721301	720585	717103	-	-	1.32303	0.403841	0.0231105	1.31108	0.101686
Hmcn000192	209.07	59.01	210.074	C7H14O7	[M-H]-	Sedoheptulose	Others	Saccharides	3019-74-7	1	169012	189001	219457	296976	212535	251697	C02076	ko00710,ko01100	1.31818	0.398545	0.0978134	1.08703	0.246498
Wcsn010254	277.22	277.22	278.225	C18H30O2	[M-H]-	4-[3-(4,8-dimethylnona-3,7-dienyl)-3-methyloxiran-2-yl]butan-2-one*	Others	Others	-	1	1.51121e+07	2.42509e+07	2.18383e+07	2.53157e+07	2.59004e+07	2.89198e+07	-	-	1.30938	0.388887	0.0994335	1.09224	0.248729
MWSmce329	185.08	125.06	184.074	C9H12O4	[M+H]+	Antiarol; 3,4,5-Trimethoxyphenol	Others	Others	642-71-7	3	32892.5	34403.5	50223.4	55316.8	47506.5	50757.6	C10765	-	1.30686	0.3861	0.115107	1.04726	0.270581
pmb0142	165.05	95.05	164.047	C9H8O3	[M+H]+	Caffeic aldehyde	Others	Aldehyde compounds	141632-15-7	3	148251	162749	220861	245528	222781	226389	C10945	ko00940,ko01110	1.30616	0.385337	0.0801241	1.12417	0.215715
mws0214	181.07	71.01	182.079	C6H14O6	[M-H]-	D-Sorbitol	Others	Saccharides	50-70-4	3	19412.5	17846.4	15487.4	26169.1	24158.4	17801.4	C00794	ko00051,ko00052,ko01100,ko02010	1.29164	0.369199	0.137581	1.03099	0.303067
mws0458	151.04	136.02	152.047	C8H8O3	[M-H]-	Vanillin; 4-Hydroxy-3-Methoxybenzaldehyde	Others	Aldehyde compounds	121-33-5	3	1.68384e+06	2.06701e+06	2.75193e+06	2.7293e+06	2.66954e+06	2.89566e+06	C00755	ko00996,ko01100,ko01110	1.27553	0.351099	0.135075	1.01349	0.299855
Zbzp007397	181.12	135.12	180.115	C11H16O2	[M+H]+	5,6,7,7a-tetrahydro-4,4,7a-trimethyl-2(4H)-benzofuranone	Others	Others	15356-74-8	1	246711	249875	291162	379895	290121	314512	-	-	1.2498	0.321697	0.0970371	1.08402	0.245237
Wbtn002952	300.11	138.06	301.116	C13H19NO7	[M-H]-	1-(β-D-Glucopyranosyl)-3-ethyl-4-methyl-1H-pyrrole-2,5-dione	Others	Ketone compounds	-	1	298597	241360	200479	275780	331024	314755	-	-	1.24462	0.315702	0.139835	1.01778	0.306821
pme2165	155.01	111.02	156.017	C5H4N2O4	[M-H]-	Orotic acid (Vitamin B13)	Others	Vitamin	65-86-1	3	217883	234874	274928	312423	337705	255363	C00295	ko00240,ko01100,ko01240	1.24434	0.315386	0.116242	1.06538	0.27237
Zmhn001746	405.12	243.07	406.126	C20H22O9	[M-H]-	Piceatannol-3'-O-glucoside*	Others	Stilbene	94356-26-0	3	422641	377246	447866	528797	525701	466958	-	-	1.21936	0.28612	0.0340611	1.262	0.126639
pmf0283	121.051	59.0139	122.058	C4H10O4	[M-H]-	Meso-Erythritol*	Others	Saccharides	149-32-6	3	1.23103e+06	1.22916e+06	1.31069e+06	1.44081e+06	1.41379e+06	1.47759e+06	-	-	1.14885	0.20019	0.00457486	1.39742	0.0406759
mws4175	175.02	85.03	176.032	C6H8O6	[M-H]-	D-Glucurono-6,3-lactone	Others	Saccharides	32449-92-6	2	180674	151243	175226	205213	196231	180951	C02670	ko00053,ko01100	1.14839	0.199607	0.0942894	1.09276	0.239943
pme2828	140.03	98.96	139.027	C6H5NO3	[M+H]+	4-Nitrophenol	Others	Others	100-02-7	3	1.50019e+07	1.56123e+07	1.41475e+07	1.68547e+07	1.56327e+07	1.57317e+07	C00870	-	1.07724	0.107341	0.116901	1.04311	0.273205
zjbp111026	343.15	163.07	342.147	C20H22O5	[M+H]+	tetrahydrochromone M	Others	Chromone	-	3	1.10642e+06	1.07069e+06	1.05052e+06	998679	1.04986e+06	1.03134e+06	-	-	0.954225	-0.0675979	0.0903688	1.09431	0.233544
MWSslk062	241.09	225.06	242.094	C15H14O3	[M-H]-	4'-Methoxyresveratrol	Others	Stilbene	33626-08-3	3	1.02158e+07	1.04693e+07	9.89157e+06	8.84663e+06	9.3622e+06	9.83888e+06	-	-	0.91729	-0.12455	0.0638964	1.16859	0.18872
Labn003679	327.11	147.05	328.116	C15H20O8	[M-H]-	Caffeyl alcohol 4-O-β-D-glucopyranoside	Others	Alcohol compounds	-	1	696824	744233	772854	667501	642919	613760	-	-	0.869132	-0.202353	0.0234241	1.30051	0.10202
MWS2069	139.08	77.04	138.068	C8H10O2	[M+H]+	2-Methoxy-4-methylphenol	Others	Others	93-51-6	3	704152	750298	885331	667592	682843	674288	-	-	0.865347	-0.208649	0.126454	1.04029	0.28703
MWS2056	115.08	69.07	114.068	C6H10O2	[M+H]+	Delta-Hexalactone	Others	Lactones	823-22-3	3	4.65399e+06	4.89723e+06	3.83577e+06	3.72317e+06	3.86857e+06	3.57485e+06	-	-	0.834138	-0.261642	0.0897219	1.09977	0.232572
MWS2044	139.11	69.03	138.105	C9H14O	[M+H]+	Isophorone	Others	Ketone compounds	78-59-1	3	3.84385e+06	4.28782e+06	4.77861e+06	3.34807e+06	3.34145e+06	3.75271e+06	C14743	-	0.808832	-0.306088	0.0528989	1.2115	0.167273
Lmbn000198	133.01	71.01	134.022	C4H6O5	[M-H]-	3-Dehydro-L-Threonic Acid	Others	Saccharides	-	1	8.06151e+06	9.54035e+06	1.0113e+07	7.49006e+06	7.25359e+06	6.83929e+06	C03064	ko00053,ko01100	0.778749	-0.36077	0.0331113	1.26459	0.12433
MWS1983	343.12	89.03	344.132	C12H24O11	[M-H]-	Maltitol	Others	Saccharides	585-88-6	3	52436.5	42085.5	54580.8	40225.8	41600.4	31048.3	-	-	0.757025	-0.401587	0.076397	1.14407	0.210092
mws0264	341.11	119.03	342.116	C12H22O11	[M-H]-	D-Trehalose*	Others	Saccharides	99-20-7	1	1.77916e+06	1.52808e+06	1.53941e+06	1.24718e+06	1.26329e+06	1.15524e+06	C01083	ko00500,ko01100,ko01110,ko02010	0.756342	-0.40289	0.0112725	1.36506	0.0636301
Hmbp001276	169.05	65.03	168.042	C8H8O4	[M+H]+	Gallacetophenone	Others	Ketone compounds	528-21-2	1	992332	853825	1.16911e+06	839349	692542	740837	-	-	0.753741	-0.40786	0.0703014	1.174	0.201062
Wayn003721	243	163.04	244.004	C9H8O6S	[M-H]-	p-Coumaric acid 4-O-sulfate	Others	Others	-	3	1.8755e+06	1.87999e+06	2.61228e+06	1.54483e+06	1.57598e+06	1.67166e+06	-	-	0.752614	-0.410017	0.101453	1.10205	0.251217
Wcdp005264	246.24	88.08	245.236	C14H31NO2	[M+H]+	Tetradecasphinganine	Others	Others	-	1	147466	116875	139262	111678	111698	79431.5	-	-	0.750261	-0.414536	0.0759342	1.13682	0.209762
pme0500	503.16	323.1	504.169	C18H32O16	[M-H]-	D-Melezitose	Others	Saccharides	597-12-6	1	25534.3	24108.8	28069.1	20722.4	16571.3	20814.6	C08243	-	0.747736	-0.419399	0.0228065	1.32413	0.100866
pme2125	503.16	179	504.169	C18H32O16	[M-H]-	Raffinose*	Others	Saccharides	512-69-6	1	24094	31048.3	30957.9	20722.4	18735.5	23462.7	C00492	ko00052,ko01100,ko02010	0.730782	-0.452487	0.0448766	1.23219	0.149822
Lmmn001294	331.1	153.02	332.111	C14H20O9	[M-H]-	Koaburaside	Others	Others	41653-73-0	1	1.25719e+06	1.02324e+06	1.11419e+06	798083	854756	771128	-	-	0.714061	-0.485881	0.0110908	1.35888	0.0628674
Yaap009385	415.21	119.09	414.204	C24H30O6	[M+H]+	Myrtucommulone B	Others	Others	54247-23-3	3	1.56443e+07	1.09641e+07	1.23803e+07	1.07442e+07	9.15134e+06	7.80889e+06	-	-	0.710575	-0.492941	0.081581	1.14708	0.218058
zjgp122323	355.1	163.04	354.095	C16H18O9	[M+H]+	4-O-acetyl-3-O-caffeoyl-2-C-methyl-D-erythronate	Others	Others	-	3	2.31657e+07	1.71174e+07	2.16765e+07	1.22808e+07	1.58e+07	1.4152e+07	-	-	0.681618	-0.552964	0.0343472	1.26381	0.127086
mws1080	341.11	179.06	342.116	C12H22O11	[M-H]-	Galactinol	Others	Saccharides	3687-64-7	1	2.8695e+06	2.40398e+06	3.45517e+06	1.80873e+06	2.22838e+06	1.81204e+06	C01235	ko00052,ko01100	0.670109	-0.577532	0.0454984	1.22608	0.15055
pme0519	341.11	119.03	342.116	C12H22O11	[M-H]-	D-Sucrose*	Others	Saccharides	57-50-1	1	1.5941e+06	1.45845e+06	1.3238e+06	1.00369e+06	955327	955841	C00089	ko00052,ko00500,ko01100,ko01110,ko02010	0.666048	-0.586302	0.00362001	1.4206	0.0376481
mws5038	341.11	89.02	342.116	C12H22O11	[M-H]-	Isomaltulose*	Others	Saccharides	13718-94-0	1	849157	683167	818490	393815	593684	576154	C01742	-	0.665154	-0.588239	0.0326061	1.27041	0.123992
Zmpn000199	209.03	85.03	210.038	C6H10O8	[M-H]-	D-Galactaric acid	Others	Saccharides	526-99-8	2	99142.4	106087	122449	104934	55907.1	57037	C00879	ko00053,ko01100	0.664915	-0.588758	0.105685	1.08411	0.25579
MA10039641	341.11	89.02	342.116	C12H22O11	[M-H]-	D-Lactose*	Others	Saccharides	63-42-3	1	3.03527e+06	3.21349e+06	3.09667e+06	2.29872e+06	2.00889e+06	1.78102e+06	C01970	-	0.651509	-0.618144	0.00238721	1.43197	0.030442
Lmqp002761	313.14	151.08	312.136	C19H20O4	[M+H]+	Alnusonol	Others	Others	52330-12-8	3	146238	162248	158106	136958	102689	60925.2	-	-	0.644188	-0.634446	0.0697406	1.14913	0.200125
Lmsn000381	341.11	89.02	342.116	C12H22O11	[M-H]-	D-Maltose*	Others	Saccharides	69-79-4	1	567053	654821	687421	309481	485684	433341	C01971	-	0.643434	-0.636137	0.0231971	1.29673	0.101806
Zmln000899	343.11	181.05	344.111	C15H20O9	[M-H]-	Syringaldehyde-4-O-glucoside	Others	Aldehyde compounds	-	2	374791	431348	346842	207983	268124	220558	-	-	0.604229	-0.726832	0.00789245	1.37351	0.0516925
mws1333	341.11	113.02	342.116	C12H22O11	[M-H]-	Melibiose	Others	Saccharides	585-99-9	1	310511	311166	482910	237159	199520	230519	C05402	ko00052,ko01100,ko02010	0.604024	-0.727322	0.0673792	1.1774	0.195309
Jmlp004238	371.2	133.1	370.199	C19H30O7	[M+H]+	Byzantionoside A	Others	Ketone compounds	189109-41-9	3	7.61214e+06	7.39266e+06	8.28856e+06	5.10854e+06	4.27609e+06	4.55593e+06	-	-	0.598478	-0.740631	0.00102055	1.46116	0.0239364
Zjbn102209	619.23	439.16	620.232	C27H40O16	[M-H]-	Dactylorhin E	Others	Others	-	2	1.03346e+06	1.43666e+06	1.52412e+06	908911	627467	732500	-	-	0.568037	-0.815942	0.0287204	1.28355	0.113821
Zamn006847	227.13	183.14	228.136	C12H20O4	[M-H]-	glycoric acid	Others	Others	-	3	638707	954586	972855	567513	465845	412763	-	-	0.563538	-0.827416	0.0336929	1.26096	0.125963
Wbtp004815	301.1	301.07	300.1	C17H16O5	[M+H]+	5-hydroxy-6,8-dimethoxy-2,3-dimethylbenzo[g]chromen-4-one	Others	Xanthone	-	2	148395	259909	175790	91771.1	149655	64759.1	-	-	0.524205	-0.931797	0.091351	1.08312	0.23502
Lmzn001983	375.13	135.05	376.137	C16H24O10	[M-H]-	D-Threo-guaiacylglycerol-7-O-β-D-glucoside	Others	Alcohol compounds	-	1	511024	296435	467143	315387	182718	151350	-	-	0.509535	-0.972746	0.0650189	1.18248	0.190025
pme3163	289.03	96.97	290.04	C7H15O10P	[M-H]-	D-Sedoheptuiose 7-phosphate	Others	Saccharides	2646-35-7	3	506450	472105	348293	181926	225454	263773	-	-	0.505824	-0.983291	0.0150641	1.33975	0.0776332
Cmjn004337	401.14	269.1	402.153	C18H26O10	[M-H]-	Benzyl-(2''-O-xylosyl)glucoside	Others	Others	-	3	30609.8	22042.3	9801.9	8583.8	1716.76	1716.76	-	-	0.192419	-2.37768	0.0598176	1.18425	0.181035
Wafn004433	455.21	263.15	396.2	C17H32O10	[M+CH3COOH-H]-	1-Hexanol arabinosylglucoside	Others	Alcohol compounds	-	3	43645.4	23101.1	25533.1	18736.2	1768.33	1768.33	-	-	0.241363	-2.05072	0.0533801	1.21162	0.167913
pmb3081	289	96.97	290.004	C6H11PO11	[M-H]-	Glucaric acid-1-Phosphate	Others	Saccharides	-	3	375294	375263	251196	155452	204076	125353	-	-	0.484032	-1.04682	0.0219065	1.29749	0.0992168
pmb0801	346.11	184.06	345.106	C14H19NO9	[M+H]+	4-Pyridoxic acid-O-glucoside	Others	Vitamin	-	1	1.3219e+06	1.07618e+06	1.0386e+06	638363	213552	441195	-	-	0.376266	-1.41017	0.00919903	1.38659	0.0567825
Wagp005508	457.2	209.15	456.2	C22H32O10	[M+H]+	3-Hydroxy-Beta-Ionone 3-(6''-Malonyl)Glucoside	Others	Others	-	3	1.77528e+06	2.30653e+06	2.237e+06	1.21262e+06	939704	984404	-	-	0.496411	-1.01039	0.00475707	1.41019	0.0410208
Lakp003115	313.09	151.04	312.084	C14H16O8	[M+H]+	5-O-β-D-Glucopyranosyl-3-hydrobenzo(b)fu-ran-2-one	Others	Lactones	-	3	165249	159691	187382	61864.2	97862.7	89867	-	-	0.487182	-1.03747	0.00316448	1.42573	0.0354918
ZbWn003804	297.14	96.96	298.145	C12H26O6S	[M-H]-	8-(methoxymethoxy)decyl hydrogen sulfate	Others	Others	-	2	3.30768e+06	5.05106e+06	3.82863e+06	661537	661537	661537	-	-	0.162841	-2.61846	0.00275796	1.42497	0.0325025
Wafn003429	441.2	249.13	382.184	C16H30O10	[M+CH3COOH-H]-	3-Methylbutyl 6-O-(alpha-L-arabinopyranosyl)-beta-D-glucopyranoside	Others	Alcohol compounds	-	1	669720	993612	676085	102566	55835.4	52175.2	-	-	0.0900122	-3.47374	0.00279018	1.42405	0.0325025
Zmyn000230	147.03	57.03	148.037	C5H8O5	[M-H]-	2-Dehydro-3-deoxy-L-arabinonate	Others	Saccharides	-	3	41659.4	53581.7	62759.4	6319.06	6319.06	6319.06	C00684	ko00053,ko01100	0.119982	-3.05911	0.00161811	1.44597	0.0264445
pme1261	206.14	76.08	205.131	C9H19NO4	[M+H]+	D-Panthenol	Others	Vitamin	81-13-0	3	274780	247709	247732	83133.7	88857.9	137468	C05944	ko00770	0.40178	-1.31552	0.00139218	1.45511	0.0250117
Wcdn001780	409.04	241	410.052	C14H18O12S	[M-H]-	3-methoxy-4-[3,4,5-trihydroxy-6-(sulfooxymethyl)oxan-2-yl]oxybenzoic acid	Others	Others	-	3	37233.7	30587.4	37920.3	1279.79	1279.79	1279.79	-	-	0.036309	-4.78353	0.000130588	1.48394	0.0112045
Lchp000219	239.09	147.04	238.084	C12H14O5	[M+H]+	(S)-3-ethyl-7-hydroxy-5,6-dimethoxyphthalide	Others	Others	-	3	6793.05	6793.05	6793.05	6793.05	6793.05	6793.05	-	-	1	0	1	#N/A	1
Zbfn003643	477.16	293.09	478.169	C20H30O13	[M-H]-	3,4,5-Trimethoxyphenol-β-D-apiofuranosyl-(1→6)-O-β-D-glucopyranoside	Others	Others	-	1	1517.18	1517.18	1517.18	1517.18	1517.18	1517.18	-	-	1	0	1	#N/A	1
mws0566	123.05	108.02	124.052	C7H8O2	[M-H]-	4-Methylcatechol	Others	Others	452-86-8	3	3694.44	3694.44	3694.44	3694.44	3694.44	3694.44	C06730	ko01100	1	0	1	#N/A	1
MWSprf147	315.11	153.16	314.1	C14H18O8	[M+H]+	Glucovanillin	Others	Aldehyde compounds	494-08-6	3	14219.5	14219.5	14219.5	14219.5	14219.5	14219.5	C19808	-	1	0	1	#N/A	1
MWS0442	527.16	365.1	504.169	C18H32O16	[M+Na]+	Maltotriose	Others	Saccharides	1109-28-0	3	3052.68	3052.68	3052.68	3052.68	3052.68	3052.68	C01835	ko02010	1	0	1	#N/A	1
MWSmce486	503.16	383.12	504.169	C18H32O16	[M-H]-	Manninotriose	Others	Saccharides	13382-86-0	3	621.536	621.536	621.536	621.536	621.536	621.536	C05404	ko00052,ko01100	1	0	1	#N/A	1
pma6455	229.01	96.97	230.019	C5H11O8P	[M-H]-	Ribulose-5-phosphate	Others	Saccharides	4151-19-3	3	2573.99	2573.99	2573.99	2573.99	2573.99	2573.99	C00199	ko00030,ko00040,ko00710,ko00740,ko01100,ko01110,ko01200,ko01230,ko01240,ko01250	1	0	1	#N/A	1
MWSmce501	167.04	108.02	168.042	C8H8O4	[M-H]-	Protocatechuic Acid Methyl Ester	Phenolic acids	Phenolic acids	2150-43-8	3	51930.1	76544.7	82743.7	103586	35047.4	73914.8	-	-	1.0063	0.0090561	0.984862	5.28998e-05	1
Waln002419	341.09	163.04	342.095	C15H18O9	[M-H]-	1'-O-Galactoyl p-Coumaric acid*	Phenolic acids	Phenolic acids	-	1	3.4926e+06	5.03211e+06	5.51356e+06	4.53316e+06	4.4683e+06	4.966e+06	-	-	0.994956	-0.00729477	0.971875	0.0267265	1
Lmyp003934	349.27	123.08	348.266	C22H36O3	[M+H]+	Anacardic acid	Phenolic acids	Phenolic acids	16611-84-0	2	24776.1	26889.5	27312.1	14705.2	25598.6	40021.9	C10759	-	1.01707	0.0244172	0.954331	0.0344868	1
MWSmce341	279.16	149.03	278.152	C16H22O4	[M+H]+	Butyl isobutyl phthalate*	Phenolic acids	Phenolic acids	17851-53-5	1	1.79207e+06	1.79413e+06	1.79626e+06	1.80655e+06	1.84088e+06	1.72182e+06	-	-	0.997545	-0.00354615	0.906986	0.0433538	0.969109
NK10253223	168.06	94.06	167.058	C8H9NO3	[M+H]+	2-Amino-3-methoxybenzoic acid	Phenolic acids	Phenolic acids	3177-80-8	3	186272	253928	224673	243880	255602	167061	C05831	ko00380	1.00251	0.0036179	0.987719	0.0436408	1
Hmhn003518	355.1	175.04	356.111	C16H20O9	[M-H]-	4-O-β-D-glucopyranosylferulic acid	Phenolic acids	Phenolic acids	-	1	9.16848e+06	5.67555e+06	7.18142e+06	8.69755e+06	6.73017e+06	7.0412e+06	-	-	1.02013	0.0287597	0.906468	0.0725206	0.969109
Wasn005367	481.1	331.07	482.106	C21H22O13	[M-H]-	Vanilloyl Galloylglucose	Phenolic acids	Phenolic acids	-	2	93848.8	57546.9	59703.9	64094.7	91381.6	48679.1	-	-	0.967105	-0.0482559	0.899154	0.0819568	0.96555
Wafn002827	357.12	195.07	358.126	C16H22O9	[M-H]-	Dihydroferulic acid glucoside	Phenolic acids	Phenolic acids	-	1	954445	764817	1.3853e+06	996758	1.20039e+06	982131	-	-	1.02407	0.0343102	0.905316	0.0826072	0.969109
Zblp002750	181.09	121.06	180.079	C10H12O3	[M+H]+	Methyl-3-(3-hydroxyphenyl)Propionate	Phenolic acids	Phenolic acids	61389-68-2	2	125608	148547	138477	162300	131111	114032	-	-	0.987427	-0.0182547	0.917134	0.0868082	0.975094
Lmhp001884	479.17	185.08	478.169	C20H30O13	[M+H]+	Kelampayoside A[3,4,5-Trimethoxyphenol-β-D-apiosyl-(1→6)-β-D-glucoside]	Phenolic acids	Phenolic acids	87562-76-3	2	37760.6	59780.2	59843	43968.8	52441.4	57891.6	-	-	0.980417	-0.0285321	0.908478	0.0870265	0.969495
Lmhn002926	279.05	163.04	280.058	C13H12O7	[M-H]-	p-Coumaroylmalic acid	Phenolic acids	Phenolic acids	-	3	28045.3	18013.7	22424.8	34280.2	19247.1	17860.2	-	-	1.0424	0.0599074	0.879778	0.110719	0.954923
mws1212	209.08	177.05	208.074	C11H12O4	[M+H]+	Ferulic acid methyl ester	Phenolic acids	Phenolic acids	2309-07-1	3	2.25479e+06	1.73596e+06	1.25992e+06	1.70518e+06	1.92841e+06	1.73206e+06	-	-	1.0219	0.0312528	0.903148	0.11105	0.968022
pme2598	167.03	123.05	168.042	C8H8O4	[M-H]-	3,4-Dihydroxybenzeneacetic acid*	Phenolic acids	Phenolic acids	102-32-9	3	504239	406723	409181	421195	422663	460624	C01161	ko00350,ko01100	0.988136	-0.0172178	0.887373	0.123371	0.957091
pme1439	165.05	119.05	164.047	C9H8O3	[M+H]+	p-Coumaric acid	Phenolic acids	Phenolic acids	501-98-4	3	85630.5	118794	157603	108267	149237	117439	C00811	ko00130,ko00350,ko00940,ko00950,ko01100,ko01110	1.03567	0.0505675	0.867573	0.127391	0.947701
Lmxp011770	279.16	149.02	278.152	C16H22O4	[M+H]+	Diisobutyl phthalate*	Phenolic acids	Phenolic acids	84-69-5	1	1.52988e+06	1.3355e+06	1.66421e+06	1.64859e+06	1.60642e+06	1.33771e+06	C15205	-	1.01394	0.0199671	0.884806	0.12874	0.954923
Lmcn008512	205.16	189.13	206.167	C14H22O	[M-H]-	2,4-Di-Tert-Butylphenol*	Phenolic acids	Phenolic acids	96-76-4	3	84006.8	58997.5	62295.1	58566.7	81168.5	71337.3	-	-	1.02812	0.0400098	0.859746	0.14651	0.943172
mws0028	167.03	108.02	168.042	C8H8O4	[M-H]-	Vanillic acid	Phenolic acids	Phenolic acids	121-34-6	3	101475	348888	467912	308107	236343	460361	C06672	-	1.09424	0.129926	0.830846	0.154632	0.924
Lmsn003111	325.09	145.03	326.1	C15H18O8	[M-H]-	1-O-p-Coumaroyl-β-D-glucose*	Phenolic acids	Phenolic acids	7139-64-2	1	1.34508e+06	890410	339797	630468	788507	953256	C16827	-	0.921153	-0.118488	0.835361	0.166509	0.926022
Lmln010063	205.16	189.13	206.167	C14H22O	[M-H]-	2,6-Di-tert-butylphenol*	Phenolic acids	Phenolic acids	128-39-2	3	80190.7	67859	56655.7	61739	79147.4	69459.4	-	-	1.02755	0.0392137	0.834997	0.177433	0.926022
MWS20194	149.06	103.06	148.052	C9H8O2	[M+H]+	Cinnamic acid	Phenolic acids	Phenolic acids	140-10-3	3	124534	208680	205438	248527	162257	156644	C00423	ko00130,ko00360,ko00940,ko00996,ko00999,ko01100,ko01110	1.05343	0.0750885	0.824489	0.177678	0.920509
Lmmn003663	329.09	167.04	330.095	C14H18O9	[M-H]-	5-Glucosyloxy-2-Hydroxybenzoic acid methyl ester	Phenolic acids	Phenolic acids	-	1	175198	199440	201608	236190	125558	193140	-	-	0.962935	-0.0544897	0.841121	0.179869	0.930002
pmn001367	315.07	153.02	316.079	C13H16O9	[M-H]-	Protocatechuic acid-4-O-glucoside*	Phenolic acids	Phenolic acids	-	1	2.00254e+06	2.26613e+06	2.25898e+06	2.01012e+06	2.15351e+06	2.28221e+06	-	-	0.987468	-0.0181947	0.827165	0.186948	0.9219
Zaln004057	335.08	179.03	336.084	C16H16O8	[M-H]-	4-caffeoylshikimic acid	Phenolic acids	Phenolic acids	-	1	314079	402356	241731	177711	417851	431859	-	-	1.07228	0.100678	0.819326	0.199179	0.916534
Zmhn002032	609.18	447.13	610.19	C28H34O15	[M-H]-	4-O-(6'-O-Glucosylcaffeoylglucosyl)-4-hydroxybenzyl alcohol	Phenolic acids	Phenolic acids	-	3	345227	1.39369e+06	1.02167e+06	931027	283363	1.20217e+06	-	-	0.87538	-0.192019	0.793798	0.215697	0.897337
Zmhn002301	325.09	163.04	326.1	C15H18O8	[M-H]-	p-Coumaric acid-4-O-glucoside	Phenolic acids	Phenolic acids	117405-48-8	3	653654	326966	301273	564606	481640	365148	C06739	-	1.10102	0.138844	0.751634	0.249325	0.869704
Lmhn002051	283.05	167.04	284.053	C12H12O8	[M-H]-	Vnilloylmalic acid	Phenolic acids	Phenolic acids	-	3	1533.96	1533.96	7669.81	12141.6	1533.96	1533.96	-	-	1.41645	0.502284	0.733652	0.252599	0.855845
pmb2620	207.07	133.07	208.074	C11H12O4	[M-H]-	3,4-Dimethoxycinnamic acid	Phenolic acids	Phenolic acids	2316-26-9	1	622932	451600	373140	498248	567233	469606	-	-	1.06038	0.0845864	0.731703	0.279178	0.855845
MWSHC20164	279.16	149.02	278.152	C16H22O4	[M+H]+	Dibutyl phthalate*	Phenolic acids	Phenolic acids	84-74-2	1	1.77483e+06	1.69016e+06	1.7593e+06	1.79305e+06	1.47171e+06	1.84264e+06	-	-	0.977625	-0.0326463	0.760033	0.283095	0.873554
mws0178	353.09	191.06	354.095	C16H18O9	[M-H]-	Chlorogenic acid (3-O-Caffeoylquinic acid)*	Phenolic acids	Phenolic acids	327-97-9	1	1.80113e+07	1.6229e+07	2.49905e+07	1.26862e+07	2.24983e+07	1.91367e+07	C00852	ko00940,ko00941,ko00945,ko01110	0.91711	-0.124833	0.698389	0.301539	0.833405
mws0027	197.05	123.01	198.053	C9H10O5	[M-H]-	Syringic acid	Phenolic acids	Phenolic acids	530-57-4	2	136024	361177	532696	302933	299888	277619	C10833	-	0.854881	-0.226205	0.687538	0.31506	0.826202
mws1078	138.06	92.05	137.048	C7H7NO2	[M+H]+	Anthranilic Acid	Phenolic acids	Phenolic acids	118-92-3	3	107830	168105	152229	104853	154034	218149	C00108	ko00380,ko00400,ko00996,ko00999,ko01100,ko01110,ko01230	1.11414	0.155934	0.685875	0.317108	0.82478
MWSmce001	181.05	107.05	180.042	C9H8O4	[M+H]+	5-Acetylsalicylic acid	Phenolic acids	Phenolic acids	13110-96-8	3	141979	140800	187749	168563	99259.7	168999	-	-	0.928366	-0.107234	0.707334	0.327037	0.840571
Zmyn003613	385.11	223.06	386.121	C17H22O10	[M-H]-	3,4,5,6-tetrahydroxytetrahydro-2H-pyran-2-yl)methyl (E)-3-(4-hydroxy-3,5-dimethoxyphenyl)acrylate	Phenolic acids	Phenolic acids	-	3	225229	268405	245757	213045	237468	263208	-	-	0.965283	-0.0509768	0.677516	0.327123	0.820018
mws0885	153.02	109.03	154.027	C7H6O4	[M-H]-	2,4-Dihydroxybenzoic acid	Phenolic acids	Phenolic acids	89-86-1	3	94510.4	201202	256660	340536	238152	89159.8	-	-	1.20905	0.273879	0.681454	0.331792	0.823275
Labn002602	477.12	153.02	478.132	C19H26O14	[M-H]-	chinenionside B	Phenolic acids	Phenolic acids	-	3	111211	97817.1	103040	121389	97712.7	72798.2	-	-	0.935371	-0.0963901	0.668259	0.337291	0.813285
pmn001712	549.22	489.2	490.205	C22H34O12	[M+CH3COOH-H]-	3-Hydroxy-4-isopropylbenzylalcohol-3-O-sophoroside	Phenolic acids	Phenolic acids	-	3	915541	1.20134e+06	1.30398e+06	1.34699e+06	1.14029e+06	1.12411e+06	-	-	1.05569	0.0781928	0.66612	0.343396	0.811391
pme1816	353.09	191.06	354.095	C16H18O9	[M-H]-	Neochlorogenic acid (5-O-Caffeoylquinic acid)*	Phenolic acids	Phenolic acids	906-33-2	1	4.00865e+07	3.47886e+07	3.87251e+07	3.18909e+07	4.256e+07	3.31141e+07	C17147	-	0.946873	-0.0787578	0.617954	0.368432	0.775153
Waln002594	341.09	163.04	342.095	C15H18O9	[M-H]-	4-O-Galactoyl p-Coumaric acid*	Phenolic acids	Phenolic acids	-	1	3.71018e+06	5.6342e+06	4.74793e+06	4.60279e+06	3.65629e+06	4.834e+06	-	-	0.929094	-0.106104	0.641558	0.369314	0.796109
Waln002782	371.1	193.05	372.106	C16H20O10	[M-H]-	1'-Galactoyl Ferulic acid	Phenolic acids	Phenolic acids	-	1	4.11432e+07	5.93991e+07	5.12645e+07	4.84452e+07	4.89417e+07	4.58292e+07	-	-	0.94341	-0.0840428	0.621982	0.369596	0.779635
pmb3064	499.15	163.2	500.153	C22H28O13	[M-H]-	3-O-p-Coumaroylquinic acid-O-glucoside	Phenolic acids	Phenolic acids	-	1	539458	1.07388e+06	1.54646e+06	606251	815114	1.19169e+06	-	-	0.82697	-0.274093	0.617934	0.397753	0.775153
Lmfn003035	325.09	145.03	326.1	C15H18O8	[M-H]-	6-O-p-Coumaroyl-β-D-glucose*	Phenolic acids	Phenolic acids	114297-65-3	1	1.30612e+06	887164	293264	526277	602542	840724	-	-	0.792079	-0.336284	0.606459	0.402771	0.764182
Walp003918	357.12	147.04	356.111	C16H20O9	[M+H]+	1-O-p-Coumaroylsedoheptulose	Phenolic acids	Phenolic acids	-	3	34498.5	38226.8	32416.9	13298.6	43773.9	31738.5	-	-	0.844675	-0.243532	0.578856	0.408246	0.742769
Lmgn003073	735.22	367.11	368.111	C17H20O9	[2M-H]-	5-O-Feruloylquinic acid	Phenolic acids	Phenolic acids	-	2	764149	599897	722743	639304	978966	677519	C02572	-	1.10015	0.137706	0.587277	0.440598	0.749827
pmb2871	315.07	153.02	316.079	C13H16O9	[M-H]-	1-O-Gentisoyl-β-D-glucoside*	Phenolic acids	Phenolic acids	23445-11-6	1	1.15838e+06	1.06619e+06	1.39699e+06	901471	959798	1.43194e+06	-	-	0.909336	-0.137114	0.604093	0.442073	0.764182
Hmhn003067	325.09	119.05	326.1	C15H18O8	[M-H]-	Phenylpropionic acid-O-β-D-glucopyranoside	Phenolic acids	Phenolic acids	-	2	325413	295040	182017	342477	295590	255376	-	-	1.11336	0.154927	0.579589	0.4429	0.742769
Zmgn004894	151.04	136.02	152.047	C8H8O3	[M-H]-	Methyl 4-hydroxybenzoate	Phenolic acids	Phenolic acids	99-76-3	3	291075	384759	628246	458429	547992	515399	-	-	1.16697	0.222764	0.523073	0.489036	0.686759
Labn004065	341.09	137.03	342.095	C15H18O9	[M-H]-	4-Hydroxybenzoyl acetyl glucoside	Phenolic acids	Phenolic acids	-	1	71599.9	49888.9	71984.5	110104	47806.7	82032.6	-	-	1.24019	0.31056	0.470108	0.52424	0.637835
mws0749	137.02	93.03	138.032	C7H6O3	[M-H]-	4-Hydroxybenzoic acid	Phenolic acids	Phenolic acids	99-96-7	2	563794	1.21822e+06	2.13282e+06	1.48621e+06	1.71191e+06	1.83184e+06	C00156	ko00130,ko00790,ko01100,ko01110,ko01240	1.28485	0.361597	0.469875	0.550366	0.637835
pmb0751	321.1	147.04	320.09	C16H16O7	[M+H]+	Trans-5-O-(p-Coumaroyl)shikimate	Phenolic acids	Phenolic acids	-	3	70464.8	69072.1	79490.3	76957.2	59422.7	69088.8	C02947	ko00940,ko00941,ko00945,ko01100,ko01110	0.938097	-0.0921914	0.495303	0.551538	0.660967
Lahp003733	359.17	197.12	358.163	C17H26O8	[M+H]+	Clausenaglycoside A	Phenolic acids	Phenolic acids	-	3	341173	334513	302977	149634	382485	274543	-	-	0.824248	-0.278849	0.448469	0.558791	0.618592
Wdtp002639	313.16	181.05	312.157	C16H24O6	[M+H]+	tert-butyl (3S)-3,4-dihydroxy-4-[(4-methoxyphenyl)methoxy]butanoate	Phenolic acids	Phenolic acids	-	2	91294.2	93781.2	108026	101634	81453.9	91294.2	-	-	0.936135	-0.0952122	0.469479	0.561755	0.637835
pmn001421	337.09	191.06	338.1	C16H18O8	[M-H]-	3-O-p-Coumaroylquinic acid	Phenolic acids	Phenolic acids	87099-71-6	3	629146	874066	776135	418733	895979	542314	-	-	0.814719	-0.295626	0.427941	0.573504	0.605397
WaYn003861	327.11	123.04	328.116	C15H20O8	[M-H]-	Salicin 6'-Acetate	Phenolic acids	Phenolic acids	19764-02-4	2	14879.4	7439.43	15163.6	10224	17510.2	20026	-	-	1.2742	0.349594	0.426823	0.585446	0.605397
Lmhn002573	399.09	205.04	400.101	C17H20O11	[M-H]-	Sinapoylglucuronic acid	Phenolic acids	Phenolic acids	-	2	169261	237579	230365	188842	265252	271932	-	-	1.13939	0.188265	0.437349	0.602729	0.611467
mws0467	165.06	119.05	166.063	C9H10O3	[M-H]-	3-(4-Hydroxyphenyl)-propionic acid*	Phenolic acids	Phenolic acids	501-97-3	3	70178.1	91353	128699	94183.7	63817.3	82486.8	C01744	ko01100	0.82861	-0.271234	0.437786	0.608459	0.611467
Lmmn002131	461.11	400.96	462.116	C22H22O11	[M-H]-	3'-Methoxyorobol-7-O-glucoside	Phenolic acids	Phenolic acids	-	3	259755	258521	156351	222864	165912	182247	-	-	0.846428	-0.24054	0.417311	0.610395	0.596257
Lmsn002288	503.14	341.09	504.148	C21H28O14	[M-H]-	1-O-Caffeoyl-(6-O-glucosyl)-β-D-glucose	Phenolic acids	Phenolic acids	-	1	204188	98423.8	49118.4	70872	75852.6	80188.7	-	-	0.645134	-0.63233	0.415245	0.618828	0.594295
Lmsn002548	341.09	161.02	342.095	C15H18O9	[M-H]-	Caffeic acid 4-O-glucoside	Phenolic acids	Phenolic acids	14364-08-0	3	3.00201e+06	2.15826e+06	1.16812e+06	1.86057e+06	1.63907e+06	1.25831e+06	C10433	-	0.75184	-0.411502	0.401579	0.628553	0.580547
Lmyjn03753	165.06	103.06	166.063	C9H10O3	[M-H]-	Tropic acid	Phenolic acids	Phenolic acids	552-63-6	3	41867.5	41863.8	67950.6	46493.4	41083.9	39500.5	C01456	ko00960,ko01110	0.83779	-0.255339	0.411277	0.636483	0.590587
mws1200	177.06	145.03	178.063	C10H10O3	[M-H]-	p-Coumaric acid methyl ester	Phenolic acids	Phenolic acids	19367-38-5	3	184431	137674	78095.7	89260.5	112314	108455	-	-	0.774684	-0.368319	0.395182	0.641453	0.575664
pmb3075	319.08	145.03	320.09	C16H16O7	[M-H]-	3-O-p-Coumaroylshikimic acid	Phenolic acids	Phenolic acids	-	3	2473.05	2473.05	2473.05	2473.05	2473.05	12365.3	-	-	2.33333	1.22239	0.373901	0.648932	0.55551
MWSslk066	169.05	65.04	168.042	C8H8O4	[M+H]+	3-Hydroxy-4-methoxybenzoic acid; Isovanillic Acid	Phenolic acids	Phenolic acids	645-08-9	3	24576.2	95772.5	137037	163068	108374	99077.7	-	-	1.43955	0.52562	0.382069	0.654332	0.563676
mws0748	353.09	191.06	354.095	C16H18O9	[M-H]-	1-Caffeoylquinic acid	Phenolic acids	Phenolic acids	1241-87-8	1	3.44239e+07	3.30291e+07	3.96117e+07	2.10749e+07	3.82551e+07	3.14922e+07	-	-	0.848293	-0.237366	0.371433	0.655147	0.55551
Wafn002081	285.06	153.02	286.069	C12H14O8	[M-H]-	Dihydroxybenzoyl xyloside	Phenolic acids	Phenolic acids	-	1	47784.4	53510.6	57966.1	42572.8	37136.9	59176.7	-	-	0.872067	-0.19749	0.402175	0.656085	0.58092
MWSHC20125	335.08	135.05	336.084	C16H16O8	[M-H]-	5-O-Caffeoylshikimic acid	Phenolic acids	Phenolic acids	73263-62-4	1	360700	337342	222100	183836	281647	289541	-	-	0.820552	-0.285333	0.371172	0.656458	0.55551
Waln003350	341.09	195.05	342.095	C15H18O9	[M-H]-	3-O-p-Coumaroyl Galactonic Acid	Phenolic acids	Phenolic acids	-	1	364664	592664	622864	449679	390578	488216	-	-	0.840704	-0.250331	0.386001	0.658995	0.564687
Lman003972	433.11	161.03	434.121	C21H22O10	[M-H]-	6-O-Caffeoylarbutin*	Phenolic acids	Phenolic acids	136172-60-6	3	2348.95	2348.95	2348.95	53862.3	2348.95	2348.95	-	-	8.31013	3.05487	0.373901	0.660726	0.55551
Lmmn001643	163.04	119.05	164.047	C9H8O3	[M-H]-	2-Hydroxycinnamic acid*	Phenolic acids	Phenolic acids	583-17-5	2	592460	700351	1.03632e+06	964385	897976	891447	C01772	ko00360,ko00999,ko01100,ko01110	1.18233	0.241638	0.355653	0.672799	0.545886
Zbsp010595	277.18	137.06	276.173	C17H24O3	[M+H]+	[4]-Shogaol dimethyl	Phenolic acids	Phenolic acids	-	3	137451	288950	440860	489874	394267	297265	-	-	1.36223	0.445968	0.369903	0.673616	0.55551
Wacn003456	383.06	127	384.069	C16H16O11	[M-H]-	2-O-Feruloylhydroxycitric Acid	Phenolic acids	Phenolic acids	-	3	5615.77	5615.77	28078.9	5615.77	5615.77	5615.77	-	-	0.428571	-1.22239	0.373901	0.680313	0.55551
MA10107783	207.03	119.05	208.037	C10H8O5	[M-H]-	3-[(1-Carboxyvinyl)oxy]benzoic acid	Phenolic acids	Phenolic acids	16929-37-6	3	3284.28	3284.28	16421.4	3284.28	3284.28	3284.28	C20772	ko00130,ko01100,ko01110,ko01240	0.428571	-1.22239	0.373901	0.680313	0.55551
mws0179	367.1	190.9	368.111	C17H20O9	[M-H]-	Chlorogenic acid methyl ester	Phenolic acids	Phenolic acids	29708-87-0	2	5.59464e+06	4.93455e+06	4.35419e+06	5.00093e+06	4.39916e+06	4.08516e+06	-	-	0.90606	-0.142321	0.356829	0.681524	0.547201
pma6460	337.09	163.04	338.1	C16H18O8	[M-H]-	4-O-p-Coumaroylquinic acid	Phenolic acids	Phenolic acids	32451-86-8	3	384982	368785	312657	325073	514761	401716	C10441	-	1.16422	0.219361	0.380588	0.683376	0.562522
pme1292	167.03	123.05	168.042	C8H8O4	[M-H]-	Homogentisic acid*	Phenolic acids	Phenolic acids	451-13-8	3	483987	397608	302714	373467	330389	308826	C00544	ko00130,ko00350,ko01100,ko01240	0.855081	-0.225867	0.362347	0.685073	0.552897
pme0085	359.08	161.02	360.084	C18H16O8	[M-H]-	Rosmarinic acid	Phenolic acids	Phenolic acids	537-15-5	2	596.778	596.778	596.778	2983.89	19765	317897	C01850	ko00350,ko01100	190.269	7.5719	0.331444	0.704383	0.521665
Jmwn002172	315.11	135.04	316.116	C14H20O8	[M-H]-	3,4-dihydroxyphenylethanol-β-D-glucopyranoside*	Phenolic acids	Phenolic acids	-	1	190927	175016	249240	95767.7	392611	709967	-	-	1.94795	0.961955	0.338004	0.705752	0.528913
mws2108	353.09	191.06	354.095	C16H18O9	[M-H]-	Cryptochlorogenic acid (4-O-Caffeoylquinic acid)*	Phenolic acids	Phenolic acids	905-99-7	1	1.28e+07	1.38661e+07	1.53831e+07	9.18732e+06	1.5104e+07	1.14737e+07	-	-	0.850551	-0.23353	0.327299	0.712073	0.518124
Lmmp010562	391.28	149.02	390.277	C24H38O4	[M+H]+	Diisooctyl Phthalate	Phenolic acids	Phenolic acids	27554-26-3	3	7.6565e+06	1.42641e+06	1.58609e+06	1.54419e+06	1.07235e+06	1.49304e+06	C14577	-	0.385188	-1.37636	0.347521	0.712816	0.538705
Wbmn002079	315.11	135.04	316.116	C14H20O8	[M-H]-	Grevilloside G*	Phenolic acids	Phenolic acids	791846-69-0	1	112173	105013	125810	65963.9	201574	385329	-	-	1.90342	0.928597	0.327801	0.718302	0.518439
Lakn002075	431.12	137.02	432.127	C18H24O12	[M-H]-	4-Hydroxybenzoic acid glucosyl xyloside	Phenolic acids	Phenolic acids	-	3	37542.5	46576.8	52224.5	46889.3	33237.6	37017.9	-	-	0.859187	-0.218956	0.339266	0.721173	0.529737
Lmtn002565	329.11	167.03	330.095	C14H18O9	[M-H]-	1-O-Vanilloyl-D-Glucose	Phenolic acids	Phenolic acids	-	1	274024	177419	187687	167587	178686	188646	C20470	-	0.836948	-0.25679	0.32838	0.729265	0.518876
pmp001285	149.02	65.04	148.016	C8H4O3	[M+H]+	Phthalic anhydride	Phenolic acids	Phenolic acids	85-44-9	1	2.61273e+06	3.14931e+06	2.46562e+06	2.57153e+06	2.29353e+06	2.57674e+06	-	-	0.904486	-0.144831	0.31435	0.741824	0.507455
pma0110	399.13	207.07	398.121	C18H22O10	[M+H]+	4-O-Sinapoylquinic acid	Phenolic acids	Phenolic acids	-	3	41489.8	25380.6	29629.7	31901.1	23938.4	19600.9	-	-	0.781764	-0.355194	0.308172	0.761635	0.503987
Hmln000873	331.07	169.01	332.074	C13H16O10	[M-H]-	2-O-Galloyl-D-glucose	Phenolic acids	Phenolic acids	-	1	647954	531038	450234	661485	724945	526302	-	-	1.17401	0.231449	0.313352	0.762376	0.506988
Labn003405	433.13	121.03	434.142	C18H26O12	[M-H]-	Xylosyl tachioside	Phenolic acids	Phenolic acids	-	3	12425.3	41341.9	39339.2	23774.3	20910.4	12109.1	-	-	0.609989	-0.713146	0.291159	0.762435	0.486977
pmn001468	461.13	137.02	462.137	C19H26O13	[M-H]-	Sibiricose A3	Phenolic acids	Phenolic acids	139726-39-9	2	20513.2	1854.53	1854.53	21692.3	20131.7	9272.63	-	-	2.10949	1.0769	0.289562	0.781465	0.486066
Lmgn002250	677.17	191.06	678.18	C31H34O17	[M-H]-	Dicaffeoylquinic acid-O-glucoside	Phenolic acids	Phenolic acids	-	3	1.09144e+06	1.04875e+06	1.3209e+06	544446	1.22959e+06	876249	-	-	0.765737	-0.385079	0.277339	0.781468	0.472393
Lmbn002648	163.04	119.05	164.047	C9H8O3	[M-H]-	α-Hydroxycinnamic Acid*	Phenolic acids	Phenolic acids	5801-57-0	2	692956	930088	1.16724e+06	1.25132e+06	1.13266e+06	1.01046e+06	C02763	ko00360,ko01100	1.21652	0.282761	0.259919	0.811249	0.449165
pmn001669	237.08	207.03	238.084	C12H14O5	[M-H]-	Methyl sinapate	Phenolic acids	Phenolic acids	20733-94-2	3	43949.2	44367.2	40186.8	42265.5	40761.7	35999.2	-	-	0.926252	-0.110524	0.243194	0.819509	0.431116
Hmmn002544	355.1	193.05	356.111	C16H20O9	[M-H]-	Ferulic acid-4-O-glucoside	Phenolic acids	Phenolic acids	117405-51-3	2	654755	613646	767384	566808	656451	603026	-	-	0.897091	-0.156673	0.256644	0.831056	0.445751
Zbfn002690	299.08	93.03	300.084	C13H16O8	[M-H]-	1-(4-Hydroxybenzoyl)Glucose; 25545-07-7	Phenolic acids	Phenolic acids	-	2	262174	222464	265980	242391	299945	324934	-	-	1.15541	0.208402	0.238942	0.83882	0.428001
Zbjn003801	691.18	353.09	692.195	C32H36O17	[M-H]-	1-O-(6'-O-feruloyl)glucoside-3-O-Caffeoyl Quinic Acid	Phenolic acids	Phenolic acids	-	2	274030	214073	363043	302938	385286	373276	-	-	1.24714	0.318626	0.235943	0.846211	0.425293
pmb0475	671.18	509	670.174	C29H34O18	[M+H]+	Gallic acid-4-O-(6'''-feruloyl)sophoroside	Phenolic acids	Phenolic acids	-	2	2.82417e+06	2.15366e+06	3.77615e+06	3.83514e+06	3.16151e+06	4.20102e+06	-	-	1.27915	0.355189	0.219863	0.851293	0.405507
Labn004481	459.11	153.02	460.122	C19H24O13	[M-H]-	Gentisic acid-[6''-(3-hydroxy-3-methylglutaryl)]-glucoside	Phenolic acids	Phenolic acids	-	3	55535.9	93614.9	104198	61750.1	42836.8	76179.2	-	-	0.713509	-0.486997	0.242338	0.85492	0.430043
Lakn002786	417.11	152.01	418.111	C17H22O12	[M-H]-	Protocatechuic acid xylosyl xyloside	Phenolic acids	Phenolic acids	-	2	306084	261942	365968	251979	237907	299536	-	-	0.845211	-0.242617	0.24555	0.861979	0.434395
mws0180	153.02	109.03	154.027	C7H6O4	[M-H]-	2,5-Dihydroxybenzoic acid; Gentisic Acid*	Phenolic acids	Phenolic acids	490-79-9	2	65486.1	81009.9	82722.4	85810.4	79693.5	93492.3	C00628	ko00350,ko01100	1.12991	0.176208	0.217135	0.873792	0.402814
Waln003742	341.09	195.05	342.095	C15H18O9	[M-H]-	1-O-p-Coumaroyl Galactonic Acid	Phenolic acids	Phenolic acids	-	2	541048	1.01425e+06	917809	552714	546507	704212	-	-	0.729219	-0.455577	0.219076	0.876724	0.405102
Zmhn001926	299.08	137.02	300.084	C13H16O8	[M-H]-	1-O-Salicyloyl-β-D-glucose*	Phenolic acids	Phenolic acids	60517-74-0	1	1.12469e+06	748073	719261	958555	1.21993e+06	1.06273e+06	-	-	1.25045	0.322452	0.225359	0.883564	0.411837
Wcgn003981	329.09	167.03	330.095	C14H18O9	[M-H]-	Methyl 3-O-glucosyl-4-hydroxybenzoate	Phenolic acids	Phenolic acids	155112-92-8	1	118889	106084	129507	81473.4	65406.9	125276	-	-	0.767762	-0.381269	0.224732	0.903775	0.41113
WaYn002313	373.11	193.05	374.121	C16H22O10	[M-H]-	Homosyringic Acid 4'-O-Glucoside	Phenolic acids	Phenolic acids	-	1	648577	805278	859292	702178	657973	656895	-	-	0.871992	-0.197613	0.203102	0.905886	0.386741
pmp000091	445.15	177.05	444.142	C23H24O9	[M+H]+	1,3-O-Diferuloylglycerol	Phenolic acids	Phenolic acids	83008-46-2	1	1.51852e+06	566508	547993	290086	462591	360333	-	-	0.422713	-1.24225	0.193301	0.922996	0.375804
pmb2833	529.16	193.1	530.164	C23H30O14	[M-H]-	3-O-Feruloylquinic acid-O-glucoside	Phenolic acids	Phenolic acids	-	1	302953	253029	247856	266034	192420	216245	-	-	0.839346	-0.252662	0.197841	0.929189	0.379748
Lakn003294	343.1	181.05	344.111	C15H20O9	[M-H]-	2-β-D-Glucopyranosyloxy-5-hydroxyphenylacetic acidmethylester*	Phenolic acids	Phenolic acids	-	1	146102	164023	313897	111995	77237.2	160649	-	-	0.560687	-0.834732	0.192933	0.936909	0.375792
Zmhn002750	461.11	323.08	462.116	C22H22O11	[M-H]-	4-O-(6'-O-Glucosylcaffeoyl)-4-hydroxybenzoic acid	Phenolic acids	Phenolic acids	-	3	104226	98488.6	98114	102056	80410	67748.9	-	-	0.831753	-0.265773	0.173786	0.950611	0.35043
Zbfn006009	501.14	163.04	502.147	C25H26O11	[M-H]-	2-Feruloyl-6-(4-hydroxycinnamoyl)glucoside	Phenolic acids	Phenolic acids	-	3	27908	43743.6	48459.7	49679.8	47740.3	64577.6	-	-	1.34873	0.431601	0.16306	0.959525	0.335504
Labn002107	463.11	168.01	464.117	C18H24O14	[M-H]-	galloyl xylosyl glucoside*	Phenolic acids	Phenolic acids	-	2	72019.9	65267.1	62906.3	64147.5	93711.4	95582.9	-	-	1.26599	0.340262	0.167488	0.966234	0.340936
MWS0274	165.06	119.05	166.063	C9H10O3	[M-H]-	DL-3-Phenyllactic acid*	Phenolic acids	Phenolic acids	828-01-3	3	55408.6	54176.3	97541.1	51831.3	21500.7	49253.5	-	-	0.59184	-0.756721	0.177606	0.96771	0.356458
Wafn002874	515.14	323.08	516.148	C22H28O14	[M-H]-	4-O-(4'-O-alpha-D-Glucopyranosyl)caffeoylquinic acid	Phenolic acids	Phenolic acids	1401352-62-2	3	33860.7	45897.5	31854.6	51197.8	58166.4	38211.6	-	-	1.32221	0.402953	0.17631	0.974281	0.354507
Labn003432	463.14	121.03	464.153	C19H28O13	[M-H]-	Glucosyl tachioside	Phenolic acids	Phenolic acids	-	2	24206.5	30528.2	22214.4	23355.1	18922.3	11571.5	-	-	0.6998	-0.514986	0.144467	0.984734	0.311562
MWSHC2022	359.1	197.05	360.106	C15H20O10	[M-H]-	Glucosyringic acid	Phenolic acids	Phenolic acids	33228-65-8	1	1.66565e+06	1.4419e+06	1.41078e+06	1.3768e+06	1.37335e+06	1.07772e+06	-	-	0.847186	-0.239249	0.145489	0.989044	0.312527
WaYn003084	525.16	167.03	526.169	C24H30O13	[M-H]-	Guaiacylglycerol 8-O-(1''-O-Glucosyl)Vanillic Acid Ether	Phenolic acids	Phenolic acids	-	1	4162.38	27615.6	4162.38	35695.5	37550.9	20811.9	-	-	2.61706	1.38795	0.109516	1.09233	0.261375
Wdtp003420	357.12	177.05	356.111	C16H20O9	[M+H]+	1-O-Feruloyl-beta-D-glucose	Phenolic acids	Phenolic acids	-	3	1.17051e+06	1.03794e+06	786231	2.8362e+06	2.11645e+06	1.40583e+06	-	-	2.12325	1.08628	0.0588207	1.19507	0.179021
Zmhn001793	341.09	179.03	342.095	C15H18O9	[M-H]-	6-O-Caffeoyl-D-glucose	Phenolic acids	Phenolic acids	-	2	86788.6	178179	485800	566201	618002	544829	-	-	2.30302	1.20353	0.0564422	1.1923	0.174199
Hmbn005951	383.12	163.04	384.121	C21H20O7	[M-H]-	1,3-O-Di-p-Coumaroylglycerol	Phenolic acids	Phenolic acids	-	1	1981.53	1981.53	1981.53	26176.1	12891.7	9907.63	-	-	8.23867	3.04241	0.0455336	1.22419	0.15055
WaYn005157	491.12	315.07	492.127	C23H24O12	[M-H]-	Gentisic acid 2-O-(6''-O-Feruloyl)Glucoside*	Phenolic acids	Phenolic acids	-	2	88113.4	73912	35271.5	147833	198028	123806	-	-	2.38051	1.25127	0.028139	1.30186	0.112526
Ymjm000147	433.11	161.02	434.121	C21H22O10	[M-H]-	p-Hydroxyphenyl 6-O-(E)-caffeoyl-β-D-allopyranoside*	Phenolic acids	Phenolic acids	-	3	2225.22	2225.22	2225.22	65905.4	37173.6	26083	-	-	19.3482	4.27413	0.0262724	1.2926	0.109356
pmp000086	269.1	177.05	268.095	C13H16O6	[M+H]+	1-Feruloyl-sn-glycerol	Phenolic acids	Phenolic acids	-	3	6952.26	6952.26	42777.4	68178	92614.8	61496.9	-	-	3.92171	1.97148	0.022282	1.31321	0.0992168
Labn003059	417.07	331.07	418.075	C16H18O13	[M-H]-	galloyl malonyl glucoside	Phenolic acids	Phenolic acids	-	2	83632.1	104524	56532.6	220981	250842	185076	-	-	2.68464	1.42473	0.0042984	1.4247	0.0400477
mws2212	179.03	135.05	180.042	C9H8O4	[M-H]-	Caffeic acid	Phenolic acids	Phenolic acids	331-39-5	3	197987	269066	183209	522512	605891	718822	C01197	ko00940,ko01100,ko01110	2.84074	1.50627	0.00313651	1.42615	0.0354096
pmb2936	591.17	367.2	592.179	C28H32O14	[M-H]-	Disinapoyl glucoside	Phenolic acids	Phenolic acids	-	3	17129.4	18963.8	21566.8	49409.5	71554.2	63379.3	-	-	3.19707	1.67675	0.00305069	1.43194	0.0348999
HJN093	451.09	313.05	452.096	C20H20O12	[M-H]-	2-O-Salicyl-6-O-Galloyl-D-Glucose	Phenolic acids	Phenolic acids	-	3	86988.7	69560.7	89327.2	160760	197615	186311	-	-	2.21528	1.14749	0.00136812	1.45089	0.0249761
mws0014	193.05	134.04	194.058	C10H10O4	[M-H]-	Ferulic acid	Phenolic acids	Phenolic acids	537-98-4	1	1.27912e+06	2.2209e+06	3.72324e+06	1.09574e+07	1.11369e+07	1.35537e+07	C01494	ko00940,ko01100,ko01110	4.93516	2.3031	0.000994323	1.45121	0.0239364
Lmhn003240	237.04	121.03	238.048	C11H10O6	[M-H]-	Benzoylmalic acid	Phenolic acids	Phenolic acids	22138-51-8	1	914645	944189	881408	4.08551e+06	3.59347e+06	4.01987e+06	-	-	4.26928	2.09399	4.31153e-05	1.48383	0.00739859
mws4085	223.06	193.02	224.069	C11H12O5	[M-H]-	Sinapic acid	Phenolic acids	Phenolic acids	530-59-6	3	35779	44405.1	56677.9	288238	274133	296882	C00482	ko00940,ko01100,ko01110	6.27824	2.65036	1.15206e-05	1.48871	0.00545359
Hmcn001989	755.25	593.21	756.248	C34H44O19	[M-H]-	Lavandulifolioside	Phenolic acids	Phenolic acids	-	3	497438	604141	536988	1.20836e+06	813411	982820	-	-	1.83367	0.874734	0.0184496	1.31779	0.0883617
Zmhn002422	355.1	193.05	356.111	C16H20O9	[M-H]-	1-O-Feruloyl-β-D-glucose*	Phenolic acids	Phenolic acids	7196-71-6	1	612009	722518	558276	979475	1.55243e+06	924424	C17759	-	1.82604	0.868716	0.0651135	1.19369	0.190025
Zmjn005011	777.23	601.18	778.232	C36H42O19	[M-H]-	1-Feruloyl-3-p-coumaroyl-2',6'-diacetylsucrose	Phenolic acids	Phenolic acids	-	1	13603.2	20594.4	12287.5	20034.6	32645	24035.5	-	-	1.65032	0.722743	0.0899829	1.13307	0.232897
MWSHC2062	355.1	193.05	356.111	C16H20O9	[M-H]-	Ferulic β-glucoside*	Phenolic acids	Phenolic acids	14364-12-6	1	643834	732061	492126	826436	1.06986e+06	1.1238e+06	-	-	1.61673	0.693082	0.0290243	1.28938	0.114343
Lakn002368	313.09	107.05	314.1	C14H18O8	[M-H]-	2-Hydroxy-5-methylbenzoyl-1-O-glucose	Phenolic acids	Phenolic acids	-	1	89357.8	45447.2	56357.9	96166.6	118295	82431.8	-	-	1.55309	0.635144	0.104401	1.08697	0.254001
pmb0108	375.11	137.1	374.1	C19H18O8	[M+H]+	Feruloyl syringic acid	Phenolic acids	Phenolic acids	-	3	254128	187922	195648	285157	331846	337175	-	-	1.49629	0.581387	0.0166839	1.33266	0.0829841
pmb3066	481.14	319.2	482.142	C22H26O12	[M-H]-	5-O-p-Coumaroylshikimic acid O-glucoside	Phenolic acids	Phenolic acids	-	2	39186.2	21584.8	30477.8	48568.9	42363.9	43632	-	-	1.4747	0.560423	0.0562233	1.18256	0.173836
Hmbn002692	517.16	175.04	518.164	C22H30O14	[M-H]-	6'-O-Feruloyl-D-sucrose*	Phenolic acids	Phenolic acids	118230-77-6	1	375004	344194	323290	489999	523236	520684	-	-	1.4714	0.55719	0.000885156	1.45968	0.0239214
Wmmn000117	463.11	168.01	464.117	C18H24O14	[M-H]-	mudanoside B*	Phenolic acids	Phenolic acids	203511-37-9	2	80271.4	64010.2	67056.5	88931.5	113024	99288	-	-	1.42541	0.511375	0.0250467	1.30334	0.107182
Zmhn002227	385.11	223.06	386.121	C17H22O10	[M-H]-	4-O-Glucosyl-sinapate	Phenolic acids	Phenolic acids	-	3	165162	139570	186343	230187	251077	203221	C02919	-	1.39385	0.47908	0.0290932	1.28693	0.114343
pme3083	164.04	120.05	165.043	C8H7NO3	[M-H]-	2-(Formylamino)benzoic acid	Phenolic acids	Phenolic acids	3342-77-6	3	158898	151121	185131	237862	251126	194280	C05653	ko00380,ko01100	1.37992	0.464588	0.0350943	1.26644	0.127721
Ymjm000148	299.11	137.02	300.121	C14H20O7	[M-H]-	Salidroside	Phenolic acids	Phenolic acids	10338-51-9	1	828780	803945	729609	904939	1.28916e+06	1.05342e+06	C06046	ko00350,ko01100	1.37471	0.459125	0.0633858	1.18973	0.188339
pmb3068	337.09	163.04	338.1	C16H18O8	[M-H]-	1-O-p-Coumaroylquinic acid*	Phenolic acids	Phenolic acids	-	1	3.43082e+06	3.32343e+06	2.33212e+06	3.95464e+06	3.93275e+06	4.43264e+06	-	-	1.35588	0.439229	0.0491442	1.2153	0.158816
Hmtn001302	299.08	137.02	300.084	C13H16O8	[M-H]-	Glucosyloxybenzoic acid*	Phenolic acids	Phenolic acids	-	1	964323	866025	727538	887918	1.28184e+06	1.21898e+06	-	-	1.32482	0.405799	0.119362	1.06122	0.27687
Cmyp005063	425.18	147.04	424.173	C21H28O9	[M+H]+	Grandidentatin	Phenolic acids	Phenolic acids	15732-48-6	3	98085.7	93996.4	123259	115276	167796	131644	C10463	-	1.31513	0.395209	0.139754	1.02459	0.306821
MWSslk216	517.16	175.04	518.164	C22H30O14	[M-H]-	Sibiricose A5*	Phenolic acids	Phenolic acids	107912-97-0	1	290816	342463	264697	317556	427171	423803	-	-	1.30129	0.379948	0.101855	1.10322	0.251352
MWSmce248	163.04	119.05	164.047	C9H8O3	[M-H]-	3-Hydroxycinnamic Acid*	Phenolic acids	Phenolic acids	14755-02-3	2	664853	910326	1.10549e+06	1.23949e+06	1.14254e+06	1.09808e+06	C12621	ko00360,ko01100	1.29822	0.376538	0.117909	1.04493	0.274534
Zbfn003303	337.09	163.04	338.1	C16H18O8	[M-H]-	3-(Hydroxycinnamoyl)-quinic acid*	Phenolic acids	Phenolic acids	-	1	1.75718e+06	1.70952e+06	1.58589e+06	2.02227e+06	2.00993e+06	2.38388e+06	-	-	1.26986	0.344666	0.0267477	1.28106	0.110334
Zmhn001358	299.08	137.02	300.084	C13H16O8	[M-H]-	4-O-Glucosyl-4-hydroxybenzoic acid	Phenolic acids	Phenolic acids	-	1	937420	849894	782388	897193	1.22266e+06	1.1243e+06	-	-	1.26246	0.336242	0.101947	1.09652	0.251352
Wasn005803	491.12	315.07	492.127	C23H24O12	[M-H]-	Protocatechuic acid 4-O-(6''-O-Feruloyl)Glucoside*	Phenolic acids	Phenolic acids	-	2	88496.6	112303	97426.1	127931	141182	107161	-	-	1.26171	0.335381	0.0978234	1.12053	0.246498
mws0183	153.02	109.03	154.027	C7H6O4	[M-H]-	3,4-Dihydroxybenzoic acid (Protocatechuic acid)*	Phenolic acids	Phenolic acids	99-50-3	2	179831	202442	217570	238358	273510	243094	C00230	ko00400,ko01100,ko01110	1.2586	0.331819	0.0291854	1.28688	0.114343
Zmhn002334	355.1	193.05	356.111	C16H20O9	[M-H]-	6-O-Feruloyl-β-D-glucose	Phenolic acids	Phenolic acids	137887-25-3	2	905769	973539	734289	1.25373e+06	971868	1.02464e+06	-	-	1.24359	0.314509	0.13113	1.02297	0.292994
pma3724	369.12	177.05	368.111	C17H20O9	[M+H]+	1-O-Feruloylquinic acid	Phenolic acids	Phenolic acids	-	3	676692	646733	567462	772198	766370	644190	-	-	1.15436	0.207089	0.140001	1.02436	0.306821
Lmnn102707	315.11	135.04	316.116	C14H20O8	[M-H]-	Cimidahurinine*	Phenolic acids	Phenolic acids	142542-89-0	1	590894	589325	470980	475569	377795	439641	-	-	0.783071	-0.352786	0.0711264	1.15766	0.202394
Wasn004983	435.09	153.02	436.101	C20H20O11	[M-H]-	5-Galloyl-6-O-Benzoyl Glucose	Phenolic acids	Phenolic acids	-	2	131047	126803	140350	109960	113592	87685.5	-	-	0.781611	-0.355478	0.0326117	1.25765	0.123992
Zbjn003642	499.15	191.06	500.155	C22H28O13	[M-H]-	1-O-rhamnose-3-O-Caffeoyl Quinic Acid	Phenolic acids	Phenolic acids	-	3	208011	206969	249121	132999	172399	213345	-	-	0.781121	-0.356382	0.147526	1.01262	0.315189
Labn002716	373.08	169.02	374.085	C15H18O11	[M-H]-	galloyl acetyl glucoside	Phenolic acids	Phenolic acids	-	2	310272	228681	289169	223190	217403	199020	-	-	0.772367	-0.372641	0.0694774	1.17416	0.200039
pmb0752	369.12	177.05	368.111	C17H20O9	[M+H]+	3-O-Feruloylquinic acid*	Phenolic acids	Phenolic acids	1899-29-2	2	9.62851e+06	9.95976e+06	9.16143e+06	5.81156e+06	8.30086e+06	7.69886e+06	C02572	-	0.758661	-0.398473	0.0420929	1.2253	0.144779
Zalp003512	369.12	177.06	368.111	C17H20O9	[M+H]+	methyl 5-caffeoylquinate*	Phenolic acids	Phenolic acids	-	2	1.10862e+07	9.84957e+06	9.85056e+06	6.58523e+06	8.50188e+06	7.90808e+06	-	-	0.746928	-0.420958	0.0206992	1.31103	0.0970485
pmb3074	337.09	191.06	338.1	C16H18O8	[M-H]-	5-O-p-Coumaroylquinic acid	Phenolic acids	Phenolic acids	1899-30-5	3	758889	805947	923250	640947	465316	724419	C12208	ko00940,ko00941,ko00945,ko01110	0.735779	-0.442655	0.0729858	1.17213	0.205317
Lckn000312	623.2	161.03	624.205	C29H36O15	[M-H]-	3,4-dihydroxy-β-phenylethoxy-O-α-L-rhamnopyranosyl(1→3)-6-O-caffeoyl(cis)-β-D-glucopyranoside	Phenolic acids	Phenolic acids	-	3	103859	87580	76321	68011.6	60223.1	66478	-	-	0.72719	-0.459596	0.0432758	1.236	0.147344
MWSmce455	181.05	107.01	182.058	C9H10O4	[M-H]-	Vanillic acid methyl ester*	Phenolic acids	Phenolic acids	3943-74-6	3	53202.8	44031.8	53695	34313	39914.8	34949.6	-	-	0.723366	-0.467202	0.0181684	1.32839	0.0883199
Zbfn002396	343.1	163.04	344.111	C15H20O9	[M-H]-	6-O-Dihydrocaffeoylglucose	Phenolic acids	Phenolic acids	-	2	448100	503383	502158	367683	345736	333875	-	-	0.720463	-0.473004	0.00284152	1.42664	0.0327252
Hmcn006267	181.05	107.01	182.058	C9H10O4	[M-H]-	2,6-Dimethoxybenzoic acid*	Phenolic acids	Phenolic acids	1466-76-8	3	56806.6	47089.4	59948.4	44913.1	29313.7	42190.2	-	-	0.710534	-0.493024	0.0626082	1.20044	0.18714
Lmrn003000	165.06	103.06	166.063	C9H10O3	[M-H]-	2-Hydroxy-3-phenylpropanoic acid	Phenolic acids	Phenolic acids	7326-19-4	3	33341.8	30789.5	46795.6	25532.8	28089.7	24705.3	C05607	ko00360,ko00960,ko01100,ko01110	0.706121	-0.502013	0.0986483	1.09851	0.247125
Waln003168	341.09	195.05	342.095	C15H18O9	[M-H]-	5-O-p-Coumaroyl Galactonic Acid	Phenolic acids	Phenolic acids	-	1	696769	1.14125e+06	982121	772359	566212	621141	-	-	0.694899	-0.525125	0.117019	1.05216	0.273205
Wasn002933	373.11	211.06	374.121	C16H22O10	[M-H]-	1-O-(3,4,5-Trimethoxybenzoyl)-B-D-Glucopyranoside	Phenolic acids	Phenolic acids	-	3	249772	278560	216575	161182	184134	161734	-	-	0.680687	-0.554937	0.0151146	1.33071	0.0776545
Wchn003509	359.1	239.06	360.106	C15H20O10	[M-H]-	Syringoyl-D-Glucose	Phenolic acids	Phenolic acids	-	2	582528	704620	521050	383780	394156	446003	-	-	0.676883	-0.563021	0.0272723	1.28154	0.111162
Wbmp002549	773.21	611.16	772.206	C33H40O21	[M+H]+	Cimicifugic acid A-Diglucose	Phenolic acids	Phenolic acids	-	1	1.06689e+07	8.35533e+06	5.86483e+06	6.14603e+06	5.66278e+06	4618305	-	-	0.660014	-0.599432	0.125257	1.03189	0.285826
Layp003558	347.13	185.08	346.126	C15H22O9	[M+H]+	3,4,5-Trimethoxyphenol-1-O-β-D-glucoside	Phenolic acids	Phenolic acids	-	3	338336	308899	306447	208813	212923	190833	-	-	0.64232	-0.638635	0.000758208	1.45929	0.0232337
pmb3142	299.08	137.02	300.084	C13H16O8	[M-H]-	Salicylic acid-2-O-glucoside	Phenolic acids	Phenolic acids	10366-91-3	3	2.05025e+06	1.77129e+06	1.96488e+06	1.09887e+06	1.4212e+06	1.17061e+06	-	-	0.637817	-0.648785	0.00546213	1.40067	0.0444219
Wmyn000214	467.08	423.09	468.09	C20H20O13	[M-H]-	gentisic acid 5-O-β-D-(6'-O-galloyl)-gluco-pyranoside	Phenolic acids	Phenolic acids	-	3	208614	148706	210968	127458	103749	129720	-	-	0.635113	-0.654914	0.0347916	1.27997	0.127542
Jmwn002117	331.1	153.02	332.111	C14H20O9	[M-H]-	2,6-dimethoxybenzene-1,4-diol 1-O-β-D-glucopyranoside	Phenolic acids	Phenolic acids	-	1	1.68391e+06	1.26162e+06	1.32814e+06	1.0007e+06	796105	909797	-	-	0.633319	-0.658996	0.0221256	1.32083	0.0992168
Wayn002532	301.06	168.01	302.064	C12H14O9	[M-H]-	Gallic acid-1-O-xyloside	Phenolic acids	Phenolic acids	-	3	66720.8	63092.3	38754.4	43360.2	35210.5	28120.4	-	-	0.632928	-0.659888	0.103666	1.07432	0.253067
Zbln004144	947.29	609.19	948.298	C44H52O23	[M-H]-	2-(3,4-Dihydroxy-phenylethanolide)-5-O-(5'-feruloylglucoside)6-O-caffeoyl-xylose-glucoside	Phenolic acids	Phenolic acids	-	3	532455	575367	684319	348942	381899	397864	-	-	0.629808	-0.667015	0.00957795	1.37635	0.0583804
Yajn002315	515.14	191.06	516.148	C22H28O14	[M-H]-	4-O-(3'-O-alpha-D-Glucopyranosyl)caffeoylquinic acid	Phenolic acids	Phenolic acids	1401352-63-3	3	74166.8	97471	105572	59575.7	83206.6	31080.4	-	-	0.627187	-0.673032	0.124542	1.02249	0.284573
Lmmn000774	343.1	181.05	344.111	C15H20O9	[M-H]-	Dihydrocaffeoylglucose*	Phenolic acids	Phenolic acids	-	1	439643	506105	462709	261648	287171	313380	-	-	0.612159	-0.708023	0.00176293	1.44182	0.028011
Zbjn004882	677.15	341.07	678.159	C34H30O15	[M-H]-	1-O-Caffeoyl-4-(4'-Caffeoyl)Caffeoyl Quinic Acid	Phenolic acids	Phenolic acids	-	3	162811	133571	116190	81253.4	99722.1	63607.3	-	-	0.592824	-0.754325	0.0308695	1.26474	0.119306
pmn001710	521.13	359.08	522.137	C24H26O13	[M-H]-	Rosmarinic acid-3'-O-glucoside	Phenolic acids	Phenolic acids	910028-78-3	3	341580	396580	497911	222599	197466	299002	-	-	0.581737	-0.781562	0.0351307	1.27182	0.127721
Zbln003174	665.21	191.06	666.216	C31H38O16	[M-H]-	4''-O-Acetylverbascoside	Phenolic acids	Phenolic acids	-	3	105582	88362.3	106793	45684.1	69687.3	58866.5	-	-	0.579369	-0.787445	0.00994144	1.37025	0.0594431
mws0159	163.04	91.06	164.047	C9H8O3	[M-H]-	Phenylpyruvic acid	Phenolic acids	Phenolic acids	156-06-9	1	548820	743030	837803	361405	359439	432856	C00166	ko00360,ko00400,ko00470,ko00960,ko01100,ko01110,ko01210,ko01230	0.541731	-0.884351	0.0212143	1.31601	0.098655
mws1336	138.06	120.04	137.048	C7H7NO2	[M+H]+	4-Aminobenzoic acid	Phenolic acids	Phenolic acids	150-13-0	3	796917	1.11043e+06	1.12369e+06	432950	448795	741342	C00568	ko00790,ko01100,ko01240	0.535489	-0.901072	0.0327733	1.27342	0.123992
pmb2654	460.15	117.9	461.153	C19H27NO12	[M-H]-	Anthranilate-1-O-Sophoroside	Phenolic acids	Phenolic acids	-	3	481010	307702	295228	205390	187535	164965	-	-	0.514687	-0.958234	0.0454445	1.22929	0.15055
Sadp006908	415.14	177.06	414.132	C22H22O8	[M+H]+	3-P-Coumaroyl-1-Feruloylglycerol	Phenolic acids	Phenolic acids	-	1	326910	192260	151799	158575	74277.1	51453.2	-	-	0.423722	-1.23881	0.106778	1.07766	0.257708
MWS5206	181.05	135.04	182.058	C9H10O4	[M-H]-	4-Hydroxyphenyllactic Acid*	Phenolic acids	Phenolic acids	306-23-0	3	2304.38	21498.5	17671.8	460.877	460.877	460.877	C03672	-	0.0333367	-4.90674	0.0849253	1.11581	0.223859
pmn001319	413.12	398.1	414.132	C22H22O8	[M-H]-	1-O-Feruloyl-3-O-p-Coumaroylglycerol	Phenolic acids	Phenolic acids	-	3	32831.9	11064.8	16795.1	2212.96	2212.96	2212.96	-	-	0.109387	-3.19249	0.0505424	1.22012	0.162114
Haxp007330	179.06	135.01	178.063	C10H10O3	[M+H]+	p-Methoxycinnamic acid	Phenolic acids	Phenolic acids	-	3	100941	154361	167738	71280	69755.9	70135.5	-	-	0.499176	-1.00238	0.0258128	1.29239	0.108606
Lmhn002321	461.07	167.04	462.08	C21H18O12	[M-H]-	Vnilloylcaffeoyltartaric acid	Phenolic acids	Phenolic acids	-	3	29431.8	34630.7	35624.9	16111.3	11353.3	20598.8	-	-	0.482141	-1.05247	0.0063698	1.40428	0.0484947
Wasn005073	465.11	315.07	466.111	C21H22O12	[M-H]-	Protocatechuic acid 4-O-(2''-O-Vanilloyl)Glucoside	Phenolic acids	Phenolic acids	-	1	141770	122095	133053	78120.7	58026.3	61156.7	-	-	0.49709	-1.00842	0.00140462	1.45368	0.0250117
Labn002293	409.04	241.01	410.052	C14H18O12S	[M-H]-	3-methoxy-4-((3,4,5-trihydroxy-6-((sulfooxy)methyl)tetrahydro-2H-pyran-2-yl)oxy)benzoic acid	Phenolic acids	Phenolic acids	-	3	29479	36110.9	29989.7	2534.89	2534.89	2534.89	-	-	0.0795637	-3.65175	0.000161474	1.47651	0.0120474
WaYn005334	453.18	175.04	454.184	C22H30O10	[M-H]-	[(1R,2R)-cyclohexane-1,2-diol]2-O-(6''-O-Feruloyl)Glucoside	Phenolic acids	Phenolic acids	-	2	320146	283448	302979	28392.1	23900.8	34276.7	-	-	0.095491	-3.38849	1.56751e-05	1.49197	0.00545359
pmn001320	237.08	163.04	238.084	C12H14O5	[M-H]-	1-O-p-Cumaroylglycerol	Phenolic acids	Phenolic acids	106055-11-2	1	4949.68	4949.68	4949.68	4949.68	4949.68	4949.68	-	-	1	0	1	#N/A	1
Sadp003970	239.09	147.04	238.084	C12H14O5	[M+H]+	2-O-P-Cumaroylglycerol	Phenolic acids	Phenolic acids	-	1	2779.39	2779.39	2779.39	2779.39	2779.39	2779.39	-	-	1	0	1	#N/A	1
Lmhn003373	253.04	137.02	254.043	C11H10O7	[M-H]-	4-Hydroxybenzoylmalic acid	Phenolic acids	Phenolic acids	-	3	9480.49	9480.49	9480.49	9480.49	9480.49	9480.49	-	-	1	0	1	#N/A	1
Smhn005674	407.13	245.08	408.142	C20H24O9	[M-H]-	Fortuneanoside C	Phenolic acids	Phenolic acids	-	3	1276.7	1276.7	1276.7	1276.7	1276.7	1276.7	-	-	1	0	1	#N/A	1
Hmtn001288	181.05	135.04	182.058	C9H10O4	[M-H]-	Methyl 2,4-dihydroxyphenylacetate*	Phenolic acids	Phenolic acids	67828-42-6	3	2134.72	2134.72	2134.72	2134.72	2134.72	2134.72	-	-	1	0	1	#N/A	1
mws0145	151.04	93.03	152.047	C8H8O3	[M-H]-	O-Anisic acid (2-Methoxybenzoic acid)	Phenolic acids	Phenolic acids	529-75-9	3	1640.81	1640.81	1640.81	1640.81	1640.81	1640.81	-	-	1	0	1	#N/A	1
pma0149	341.09	207.07	340.079	C15H16O9	[M+H]+	Sinapoyl malate	Phenolic acids	Phenolic acids	92344-58-6	3	836.268	836.268	836.268	836.268	836.268	836.268	C02887	ko00940,ko01110	1	0	1	#N/A	1
pmn001351	449.15	245.08	450.153	C22H26O10	[M-H]-	Torachrysone-8-O-(6''-acetyl)glucoside	Phenolic acids	Phenolic acids	-	2	78516.6	78516.6	78516.6	78516.6	78516.6	78516.6	-	-	1	0	1	#N/A	1
Zmdn011161	239.07	223.03	240.079	C15H12O3	[M-H]-	Chrysophanol-9-anthrone	Quinones	Anthraquinone	491-58-7	2	919586	651643	762476	802381	845469	577293	C10314	-	0.953481	-0.0687242	0.766446	0.229975	0.87623
Zbln003676	385.13	205.05	386.137	C21H22O7	[M-H]-	7-hydroxy-4-methoxyphenanthrene-2-O-glucoside	Quinones	PhenAnthraquinones	-	2	1.68913e+06	2.09456e+06	1.95256e+06	2.11811e+06	1.79072e+06	2.07497e+06	-	-	1.04316	0.0609553	0.626991	0.377899	0.784511
Zmdn004052	431.1	269.05	432.106	C21H20O10	[M-H]-	Aloe emodin-1-O-glucoside	Quinones	Anthraquinone	-	1	453224	427230	530601	487703	379826	466783	-	-	0.945613	-0.0806786	0.602664	0.43222	0.764182
Zbzn008048	293.18	221.15	294.183	C17H26O4	[M-H]-	Embelin	Quinones	Quinones	550-24-3	1	71187.1	72462.6	78202.6	71824.3	75824	68249.5	-	-	0.97316	-0.039251	0.55349	0.455557	0.716822
Lmqn005782	193.05	133.03	194.058	C10H10O4	[M-H]-	4,5,8-Trihydroxy-α-tetralone	Quinones	Naphthol	-	3	125416	89557.6	75557.7	73307.4	96637.9	87999.5	-	-	0.887839	-0.17163	0.542433	0.465692	0.705858
Cmhp005227	339.11	177.05	338.1	C16H18O8	[M+H]+	4,8-Dihydroxy Naphthol-1-O-glucoside	Quinones	Naphthol	-	3	1.70856e+06	292471	1.22507e+06	1.36602e+06	1.70258e+06	1.21348e+06	-	-	1.32733	0.408524	0.468517	0.543823	0.63757
MWS20169	269.05	254.02	270.053	C15H10O5	[M-H]-	2,5-dihydroxy-1-methoxy-anthraquinone	Quinones	Anthraquinone	-	3	41724.6	37394	37233.1	34267.8	33387.1	41363.4	-	-	0.936972	-0.0939228	0.44991	0.590017	0.61962
Smnp001863	449.14	287.09	448.137	C22H24O10	[M+H]+	8-O-methyl-7-hydroxyaloin	Quinones	Anthraquinone	-	3	1.46425e+07	8.63161e+06	1.39549e+07	1.16439e+07	7.32119e+06	1.22617e+07	-	-	0.838777	-0.25364	0.460706	0.598072	0.629435
Zmhn001905	447.09	285.04	448.101	C21H20O11	[M-H]-	HydroxyAloe-emodin-8-O-glucoside	Quinones	Anthraquinone	-	2	5.77727e+06	2.76346e+06	4.04285e+06	3.67866e+06	3.38317e+06	2.31758e+06	-	-	0.74537	-0.423972	0.330988	0.727734	0.521665
Zmtp102902	339.11	177.05	338.1	C16H18O8	[M+H]+	α-Hydrojuglone glucoside	Quinones	Quinones	-	2	212469	308687	568754	898788	529643	425584	-	-	1.70107	0.766443	0.227216	0.862598	0.413896
Wmhn004393	513.14	351.08	514.148	C26H26O11	[M-H]-	1,4,8-Trihydroxynaphthalene-1-O-[6'-O-(4''-propionyloxybenzoyl)]glucoside	Quinones	Quinones	-	3	40860.8	46063.9	49548.2	38999.4	82489	79076	-	-	1.46963	0.555451	0.206609	0.907588	0.390895
pmn001338	445.08	283	446.085	C21H18O11	[M-H]-	Rhein-8-O-glucoside	Quinones	Anthraquinone	34298-86-7	3	87622.2	71649.5	74121.1	97434.8	81906.2	128470	-	-	1.31885	0.399283	0.163647	0.948467	0.335907
Zbzp007301	293.21	55.05	292.204	C18H28O3	[M+H]+	2-Methoxy-6-undecyl-1,4-benzoquinone	Quinones	Quinones	-	1	77176.2	254678	441930	640169	424775	566105	-	-	2.10788	1.0758	0.0805295	1.12294	0.2161
Lmqn003292	355.1	193.05	356.111	C16H20O9	[M-H]-	4,5,8-Trihydroxy-α-tetralone-5-O-glucoside	Quinones	Quinones	-	3	864157	568808	542318	894996	1.43348e+06	1.08654e+06	-	-	1.72887	0.789831	0.0634382	1.18965	0.188339
Wcfn008271	239.03	223.02	240.042	C14H8O4	[M-H]-	Danthron; 1,8-Dihydroxyanthraquinone	Quinones	Anthraquinone	117-10-2	2	8.29422e+07	8.94464e+07	8.34358e+07	7.64999e+07	7.90801e+07	7.92731e+07	C10312	-	0.918025	-0.123395	0.0371345	1.23788	0.132205
pmp000608	493.13	331.08	492.127	C23H24O12	[M+H]+	Aurantio-obtusin-6-O-Glucoside	Quinones	Anthraquinone	129025-96-3	3	422683	426106	324634	240394	317610	238609	C10303	-	0.678879	-0.558773	0.0410231	1.22389	0.142501
Wmhp000055	169.05	65.04	168.042	C8H8O4	[M+H]+	2,5-Dimethoxybenzoquinone*	Quinones	Quinones	3117-03-1	1	399710	474327	458289	265210	181650	268288	-	-	0.536766	-0.897635	0.00479338	1.41627	0.0410582
Zmsp001834	169.05	65	168.042	C8H8O4	[M+H]+	2,6-Dimethoxy-1,4-benzoquinone*	Quinones	Quinones	530-55-2	1	560046	554727	420288	253287	228771	256888	C10331	-	0.481378	-1.05476	0.00468688	1.40797	0.0407249
Zmdn005775	449.14	245.08	450.153	C22H26O10	[M-H]-	Torachrysone-8-O-(2''-acetyl)glucoside	Quinones	Naphthol	-	1	766.023	766.023	766.023	766.023	766.023	766.023	-	-	1	0	1	#N/A	1
Lskp211413	463.31	185.11	462.298	C27H42O6	[M+H]+	2,3,20,22,25-Pentahydroxy-14-methyl-18-norcholesta-7,12-dien-6-one (Stachysterone A)	Steroids	Steroid	30655-78-8	3	1.27039e+06	1.75766e+06	1.40366e+06	1.44212e+06	1.61431e+06	1.44977e+06	-	-	1.01681	0.0240499	0.881138	0.139981	0.954923
Lskp211415	513.31	351.25	512.298	C27H44O9	[M+H]+	26-hydroxyintegristerone A	Steroids	Steroid	-	3	526007	1.5995e+06	1.94882e+06	1.84417e+06	1.03887e+06	2.87841e+06	-	-	1.41409	0.499872	0.456644	0.548197	0.62708
Lskp211408	497.31	335.26	496.304	C27H44O8	[M+H]+	polypodin B	Steroids	Steroid	-	3	283057	684096	581862	671036	606300	873788	-	-	1.3887	0.473739	0.237993	0.847414	0.427192
Lskp211422	659.36	335.26	658.356	C33H54O13	[M+H]+	Intergristerone A-22-O-galactoside (Sileneoside C)*	Steroids	Steroidal saponins	83207-65-2	3	901921	2.29198e+06	2.23947e+06	2.70468e+06	2.34765e+06	3.06377e+06	-	-	1.49375	0.578937	0.147984	0.993537	0.315189
Qahp006824	659.37	335.26	658.356	C33H54O13	[M+H]+	Periseoside B*	Steroids	Steroidal saponins	-	3	1.26667e+06	1.68271e+06	2.27953e+06	3.13631e+06	2.49607e+06	3.44205e+06	-	-	1.73543	0.795295	0.0340368	1.25187	0.126639
Lskp211411	497.31	335.26	496.304	C27H44O8	[M+H]+	abutasterone*	Steroids	Steroid	88669-02-7	1	3.28952e+06	3.85682e+06	2.69327e+06	4.70373e+06	5.97421e+06	5.71194e+06	-	-	1.6657	0.736132	0.0130631	1.36228	0.0698729
Lskp211409	497.31	335.26	496.304	C27H44O8	[M+H]+	Ergosta-5,24(28)-diene-3,20,26-triol (Podecdysone C)*	Steroids	Steroid	19458-46-9	1	3.22153e+06	3.7038e+06	2.65985e+06	4.68274e+06	5.72873e+06	5.41075e+06	C16500	-	1.6507	0.723074	0.00858677	1.39036	0.0535815
Lhmp122112	497.31	335.26	496.304	C27H44O8	[M+H]+	5-Pregnene-3,17,20-triol-20-O-glucoside*	Steroids	Cardiac glycoside	-	1	3.19471e+06	3.6163e+06	2.76341e+06	4.6375e+06	5.18582e+06	5.40897e+06	-	-	1.59094	0.669876	0.00497115	1.41257	0.0417526
Wayn007444	408.99	329.03	409.994	C16H10O11S	[M-H]-	3,3'-Dimethylellagic acid 4'-sulfate	Tannins	Tannin	-	2	2.4784e+07	2.0928e+07	2.20406e+07	2.03337e+07	2.53976e+07	2.22473e+07	-	-	1.00334	0.004804	0.969779	0.0386366	1
Wayn004109	477.07	315.01	478.075	C21H18O13	[M-H]-	3'-O-Methylellagic acid 4-O-beta-D-glucoside	Tannins	Tannin	-	2	156562	110424	67392.2	58563.5	124124	141655	-	-	0.969985	-0.043966	0.930595	0.0639884	0.986351
Zbln006102	329.03	298.98	330.038	C16H10O8	[M-H]-	3,3'-O-Dimethylellagic Acid	Tannins	Tannin	2239-88-5	3	1.11232e+07	1.11955e+07	1.22209e+07	9.45628e+06	1.38435e+07	1.18002e+07	-	-	1.01622	0.0232189	0.893998	0.124556	0.961216
Lhxp102721	453.14	163.04	452.132	C21H24O11	[M+H]+	Curculigoside B	Tannins	Tannin	143601-09-6	2	57165.1	77139.2	56882.9	72491.7	64967.4	59772.1	-	-	1.03161	0.0449016	0.805409	0.217796	0.904504
Lmyn002530	989.11	337.02	990.119	C41H34O29	[M-H]-	Carpinusin	Tannins	Tannin	142543-15-5	3	66667.8	48205.7	51293.6	56754.9	82394.2	53342.9	-	-	1.15842	0.212164	0.462116	0.580993	0.63086
Zmlp005019	463.09	331.05	462.08	C21H18O12	[M+H]+	3,3'-O-Dimethylellagic Acid-4'-O-arabinoside	Tannins	Tannin	-	3	70181.7	86758.4	70374.5	73266.3	57829.5	53352.4	-	-	0.811422	-0.301476	0.15477	0.975317	0.324279
Wayn006301	408.99	329.03	409.994	C16H10O11S	[M-H]-	3,4-Dimethylellagic acid 4'-sulfate	Tannins	Tannin	-	2	534687	525567	492445	586822	565126	532193	-	-	1.08465	0.117234	0.0984418	1.09585	0.246968
Wayn005368	491.08	329.03	492.09	C22H20O13	[M-H]-	3,3'-Di-O-Methylellagic acid 4'-glucoside	Tannins	Tannin	51803-68-0	2	3.21912e+06	2.68248e+06	2.7217e+06	2.51093e+06	2.39305e+06	2.20205e+06	-	-	0.82405	-0.279196	0.0602468	1.18463	0.182013
ZBN0159	343.045	313	344.053	C17H12O8	[M-H]-	3,3',4-O-Trimethylellagic acid	Tannins	Tannin	1617-49-8	3	422905	809888	797191	326962	309332	418295	C10836	-	0.519507	-0.944786	0.0685502	1.16215	0.197806
Xmsn004568	343.14	59.01	344.147	C16H24O8	[M-H]-	Mudanpioside F	Terpenoids	Monoterpenoids	-	3	134134	180988	177268	172833	146546	172078	-	-	0.998106	-0.00273474	0.986558	0.0067582	1
Zmsn002575	403.12	223.07	404.132	C17H24O11	[M-H]-	Hastatoside*	Terpenoids	Monoterpenoids	50816-24-5	3	60932.8	47096.8	72292.2	59746.9	69468.9	55477.1	-	-	1.02424	0.034555	0.870398	0.128336	0.949525
Wbmn009702	487.34	487.34	488.35	C30H48O5	[M-H]-	2,3,23-Trihydroxyurs-12-en-28-oic acid*	Terpenoids	Triterpene	-	1	19366.4	35764.4	60148.4	81063.8	18462.8	29514.1	C08617	-	1.11938	0.162694	0.849316	0.136824	0.93719
Wasn005621	361.19	199.13	362.194	C17H30O8	[M-H]-	Glucosyl 9-hydroxy-3-methyldec-2-enoic acid	Terpenoids	Monoterpenoids	-	3	147688	108478	81301.1	129924	101157	91155.7	-	-	0.954865	-0.0666307	0.832544	0.165396	0.925288
Ymjm000067	321.24	179.14	320.235	C20H32O3	[M+H]+	14-Hydroxyvibsanin F	Terpenoids	Ditepenoids	-	3	16701	32381.2	50502	14291.8	53868.3	45177.1	-	-	1.1381	0.186632	0.781838	0.22864	0.887324
ML10174588	233.16	233.16	234.162	C15H22O2	[M-H]-	Confertifoline	Terpenoids	Sesquiterpenoids	1811-23-0	3	1.55076e+06	1.7136e+06	1.79485e+06	1.79758e+06	1.67496e+06	1.66309e+06	C09376	-	1.01511	0.0216298	0.775918	0.232314	0.882941
Lagp003275	473.2	207.14	472.195	C22H32O11	[M+H]+	Malonyl roseoside	Terpenoids	Sesquiterpenoids	-	3	553698	463267	458391	556771	397704	468239	-	-	0.964319	-0.0524178	0.767595	0.251464	0.87696
Hmjn003948	487.35	487.35	488.35	C30H48O5	[M-H]-	2,3,6-Trihydroxyurs-12-en-28-oic acid (Madasiatic acid)*	Terpenoids	Triterpene	26532-66-1	1	7406.89	21443.1	89588.1	53841.1	13439.3	22469.8	-	-	0.757782	-0.400146	0.751408	0.265849	0.869704
Zmdn003541	507.19	345.14	508.195	C25H32O11	[M-H]-	Syringafghanoside	Terpenoids	Monoterpenoids	-	3	1.20667e+06	833342	547662	873680	669831	1.37974e+06	-	-	1.12968	0.17592	0.714238	0.266606	0.844561
Lhnp111726	251.13	163.11	250.12	C14H18O4	[M+H]+	13-Nor-desacylcynaropicrin	Terpenoids	Sesquiterpenoids	-	3	137160	123476	86529.9	76644.4	142650	163845	-	-	1.10362	0.142242	0.712496	0.30381	0.844561
Qmxp101615	349.27	179.14	348.266	C22H36O3	[M+H]+	Ent-3β-Acetoxyisopimar-15-8β-ol	Terpenoids	Ditepenoids	-	3	90888.2	118692	123681	50469.8	99465.7	143851	-	-	0.88155	-0.181886	0.671808	0.339615	0.815292
WaYp004901	371.21	191.14	370.199	C19H30O7	[M+H]+	Reseoside	Terpenoids	Monoterpenoids	-	3	791992	1.54636e+06	1.2764e+06	1.28289e+06	1.0616e+06	923819	-	-	0.904157	-0.145355	0.660945	0.339874	0.807752
MWSHC2042	225.11	123.04	224.105	C12H16O4	[M+H]+	3-(1-Hydroxy-2,6,6-trimethyl-4-oxo-2-cyclohexen-1-yl)-2-propenoic acid	Terpenoids	Sesquiterpenoids	26690-86-8	3	595472	619767	625165	1.14269e+06	539322	468803	-	-	1.16867	0.224862	0.654072	0.344546	0.805245
Lmmn009932	469.37	469.37	470.376	C31H50O3	[M-H]-	3-Hydroxy-24-methylene-9,19-cyclolanostan-26-oic acid (Ambolic acid)	Terpenoids	Triterpene	13878-93-8	3	4217.28	5955.21	9441.41	5318.76	5574.39	6502.36	-	-	0.886897	-0.173162	0.663649	0.35348	0.809973
Yphn012428	471.35	471.35	472.355	C30H48O4	[M-H]-	23-hydroxyursolic acid*	Terpenoids	Triterpene	94414-19-4	1	13488.1	12113.4	45072.9	13398.1	8116.29	30906.7	-	-	0.741727	-0.431041	0.658834	0.37164	0.807543
Qmyp101440	211.17	109.1	210.162	C13H22O2	[M+H]+	Blumenol C	Terpenoids	Monoterpenoids	-	3	2.40318e+06	2.15088e+06	1.3598e+06	1.71645e+06	1.69483e+06	1.9893e+06	-	-	0.913204	-0.13099	0.629744	0.373851	0.786573
Qmjp080407	291.19	233.16	290.188	C18H26O3	[M+H]+	14(15)-Bisnor-13-oxolabd-8(17),11(E)-dien-19-oic acid	Terpenoids	Sesquiterpenoids	-	3	109146	123895	156926	139336	79762.6	131615	-	-	0.899343	-0.153057	0.606457	0.428308	0.764182
Zbbn002910	725.2	353.09	726.216	C36H38O16	[M-H]-	6''-O-sinapoyl-7-O-caffeoyl-geniposide	Terpenoids	Monoterpenoids	-	3	810898	1.06741e+06	981896	658787	1.14758e+06	688802	-	-	0.872373	-0.196984	0.525632	0.456485	0.689063
Wasn002508	365.18	203.13	366.189	C16H30O9	[M-H]-	Glucosyl 7-methyl-3-methyleneoctane-1,2,6,7-tetraol	Terpenoids	Monoterpenoids	-	3	16133.7	29781.9	32748.2	18210.4	12057.5	33276.5	-	-	0.807797	-0.307935	0.56834	0.457524	0.731331
Smpn011792	471.35	471.34	472.355	C30H48O4	[M-H]-	2,3-Dihydroxy-12-ursen-28-oic acid*	Terpenoids	Triterpene	-	1	6400.02	21482.7	48644.8	14411	14782.4	22217.7	-	-	0.671799	-0.573899	0.54332	0.48088	0.706315
Smpn009230	487.34	487.34	488.35	C30H48O5	[M-H]-	2,3,23-Trihydroxyolean-12-en-28-oic acid*	Terpenoids	Triterpene	-	1	17294.9	38565.3	83419.3	57531.7	11370.8	21593	-	-	0.649741	-0.622064	0.535139	0.494004	0.698326
Lmjp002718	207.14	95.08	206.131	C13H18O2	[M+H]+	Arteannuin A	Terpenoids	Sesquiterpenoids	82442-48-6	3	433127	504577	286429	321943	360056	391204	-	-	0.876704	-0.189838	0.496052	0.508115	0.660967
Lhlp120627	195.14	67.05	194.131	C12H18O2	[M+H]+	Carvylacetate	Terpenoids	Monoterpenoids	97-42-7	3	301280	630782	906746	877412	641062	753382	-	-	1.2355	0.305101	0.485087	0.525566	0.651848
pmf0085	427.39	345.32	426.386	C30H50O	[M+H]+	9,19-Cyclolanost-24-en-3-ol (Cycloartenol)	Terpenoids	Triterpene	469-38-5	3	92661.2	87982.2	90013.3	85148.6	91432.2	88937.4	C01902	ko00100,ko01100,ko01110	0.981015	-0.0276525	0.49326	0.533271	0.659759
pmf0348	187.13	97.06	188.141	C10H20O3	[M-H]-	2,6-Dimethyl-7-octene-2,3,6-triol	Terpenoids	Monoterpenoids	73815-21-1	3	385159	750284	1.17263e+06	1.42582e+06	617195	1.06587e+06	-	-	1.34696	0.429711	0.45925	0.55351	0.628354
Lacp003427	225.15	123.12	224.141	C13H20O3	[M+H]+	Grasshopper ketone	Terpenoids	Monoterpenoids	-	3	133815	235506	230934	378153	285966	130873	-	-	1.32442	0.405365	0.459548	0.577584	0.628354
Wbsp007082	455.35	437.34	454.345	C30H46O3	[M+H]+	21β-Hydroxy-27-nor-C(14a)-homogammacera-14(15)-ene-3,16-dione	Terpenoids	Triterpene	-	3	43056.7	43362.1	38995.7	19793.2	108547	64965.6	-	-	1.54134	0.624181	0.427639	0.624964	0.605397
Hmdn006855	455.35	455.35	456.36	C30H48O3	[M-H]-	3,4-Cycloopen-cycloaltin-4(29),25-diene-24(R)-hydroxy-3-carboxylic acid	Terpenoids	Triterpene	-	3	3866.84	5178.85	25924.9	5576.46	3355.67	5883.51	-	-	0.42366	-1.23902	0.402897	0.647079	0.580985
Saln004300	565.19	403.14	566.2	C27H34O13	[M-H]-	methyl (2S,3R,4S)-3-ethenyl-4-[2-[(E)-3-(4-hydroxy-3-methoxyphenyl)prop-2-enoyl]oxyethyl]-2-[(2S,3R,4S,5S,6R)-3,4,5-trihydroxy-6-(hydroxymethyl)oxan-2-yl]oxy-3,4-dihydro-2H-pyran-5-carboxylate	Terpenoids	Monoterpenoids	-	3	126867	95092.9	129849	95512.7	115093	106211	-	-	0.900535	-0.151146	0.402869	0.648983	0.580985
pmn001505	763.43	763.4	764.435	C41H64O13	[M-H]-	Oleanolic acid-3-O-xylosyl(1→3)glucuronide	Terpenoids	Triterpene Saponin	-	3	120681	266411	119306	102838	77031.1	151721	-	-	0.654801	-0.610872	0.337281	0.706702	0.528561
Lhjp111622	359.13	151.04	358.126	C16H22O9	[M+H]+	Dehydroxysecologanic acid	Terpenoids	Monoterpenoids	-	3	396367	420484	375868	344840	397417	376442	-	-	0.93794	-0.0924323	0.284733	0.76783	0.480435
Lmxn002712	405.14	183.06	406.147	C17H26O11	[M-H]-	6''-O-Acetylharpagide	Terpenoids	Terpene	-	3	167993	153821	152135	162373	137645	138613	-	-	0.925481	-0.111725	0.283953	0.802959	0.479772
Lmnn102603	387.17	207.1	388.173	C18H28O9	[M-H]-	Nuezhengalaside	Terpenoids	Monoterpenoids	-	3	204420	301156	222811	149377	235019	184859	-	-	0.781529	-0.355629	0.242258	0.817815	0.430043
Lacp005602	459.22	211.17	458.215	C22H34O10	[M+H]+	Blumenol C malonyl Glucoside	Terpenoids	Sesquiterpenoids	-	3	8.94456e+06	8.45705e+06	5.88452e+06	6.51446e+06	6.37278e+06	6.45373e+06	-	-	0.830578	-0.267812	0.238551	0.843005	0.427747
Wbkp004013	377.16	359.15	376.152	C20H24O7	[M+H]+	shinjudilactone	Terpenoids	Ditepenoids	80180-30-9	3	110046	70937.8	132446	90626.9	60850.2	81950.8	-	-	0.744753	-0.425166	0.253875	0.852582	0.444135
Zjxp110302	295.23	81.07	294.219	C18H30O3	[M+H]+	3-Hydroxy-3,7,11-trimethyldodeca-1,6E,10-trien-9-yl isobutyrate	Terpenoids	Sesquiterpenoids	-	3	124966	283586	352083	443096	288313	385987	-	-	1.46903	0.554863	0.216132	0.872442	0.402525
pmp000452	225.15	85.1	224.141	C13H20O3	[M+H]+	Annuionone D	Terpenoids	Sesquiterpenoids	-	3	336291	368083	488869	598564	382760	599280	-	-	1.32463	0.405589	0.206553	0.875314	0.390895
Lazp003665	525.19	525.2	524.189	C25H32O12	[M+H]+	Nagilactone C glucoside	Terpenoids	Ditepenoids	-	3	158888	205808	386377	347561	309754	484923	-	-	1.52081	0.60484	0.210067	0.877265	0.396562
Cmjp004550	391.16	179.07	390.153	C17H26O10	[M+H]+	Loganin	Terpenoids	Monoterpenoids	18524-94-2	3	301015	217477	318701	158820	259907	226762	C01433	ko00902,ko01100,ko01110	0.771015	-0.375169	0.2125	0.888395	0.398089
Yalp003028	589.19	311.13	588.184	C29H32O13	[M+H]+	(4S,6R,7S,7aR,8S,10S,11S,11aR,12aR)-8-(acetoxymethyl)-4-(furan-3-yl)-7-hydroxy-13-methylene-2-oxo-1,2,6,7,7a,8,9,10,11,11a-decahydro-4H-7,12a-methanobenzo[b]pyrano[3,4-g]oxocine-6,10,11-triyl triacetate	Terpenoids	Triterpene	-	3	51156.3	41410.4	63827.7	70776.8	71860.7	53066.3	-	-	1.25135	0.323483	0.214979	0.889271	0.40142
Cmyp007180	181.12	107.09	180.115	C11H16O2	[M+H]+	Dihydroactinidiolide	Terpenoids	Monoterpenoids	17092-92-1	3	560389	525040	651708	762740	610414	641802	-	-	1.15993	0.214036	0.19662	0.895744	0.378676
Lhjp111629	567.17	177.05	566.164	C26H30O14	[M+H]+	Feruloylscandoside	Terpenoids	Monoterpenoids	-	3	57469.7	56233	60154.5	79643.8	74448.2	55001.2	-	-	1.20267	0.266244	0.196591	0.924552	0.378676
Cmrn003275	347.17	101.02	348.178	C16H28O8	[M-H]-	Kankanoside E	Terpenoids	Monoterpenoids	-	3	151602	96275.5	93110	189227	139147	136832	-	-	1.36429	0.448153	0.180427	0.929304	0.359596
Lmjp004816	197.12	133.1	196.11	C11H16O3	[M+H]+	Loliolide	Terpenoids	Monoterpenoids	5989-02-6	3	647734	838384	605947	893017	823484	755940	-	-	1.18182	0.241008	0.195869	0.934065	0.378078
Wasn003353	405.18	183.1	346.163	C16H26O8	[M+CH3COOH-H]-	Glucosyl 6-Hydroxy-2,6-Dimethyl-2E,7-Octadienoate	Terpenoids	Monoterpenoids	-	3	103327	103928	107256	46846	76511.7	107340	-	-	0.733511	-0.44711	0.185758	0.940994	0.365552
Lmmp003215	387.2	207.14	386.194	C19H30O8	[M+H]+	Icariside B2	Terpenoids	Sesquiterpenoids	108906-51-0	3	94511.2	286875	107865	1.37288e+06	394768	430288	-	-	4.49244	2.1675	0.155762	0.979469	0.324534
Lmlp002205	197.12	161.1	196.11	C11H16O3	[M+H]+	Isololiolide	Terpenoids	Monoterpenoids	38274-00-9	3	134127	121472	127821	196759	151587	134524	-	-	1.25938	0.332709	0.154679	0.992178	0.324279
Wmmn000125	525.16	167.03	526.169	C24H30O13	[M-H]-	mudanpioside E	Terpenoids	Monoterpenoids	172705-25-8	3	29315.4	4990.19	4990.19	33655.1	74431.3	24950.9	-	-	3.38554	1.75939	0.144706	1.0219	0.311562
Lmsn012425	471.35	277.22	472.355	C30H48O4	[M-H]-	3,7-Dihydroxyolean-12-en-28-oic acid (Rubusic acid)	Terpenoids	Triterpene	23984-26-1	3	9348.43	65412.8	69994.3	87843.8	94082	138470	-	-	2.21336	1.14624	0.0806975	1.12921	0.2161
Qmyp101336	293.21	149.1	292.204	C18H28O3	[M+H]+	JiangxiBaiyingsu I	Terpenoids	Sesquiterpenoids	-	3	108071	293759	489380	737499	489183	623782	-	-	2.07635	1.05405	0.0717356	1.14511	0.203468
Zbbn004440	535.15	329.1	536.153	C25H28O13	[M-H]-	10-O-Caffeoyl-geniposidic acid	Terpenoids	Monoterpenoids	-	3	2.71668e+06	2.58543e+06	2.70471e+06	1.01143e+07	9.39108e+06	5.50191e+06	-	-	3.12325	1.64305	0.0167482	1.34221	0.0830302
Wbkn005292	519.18	357.13	520.194	C26H32O11	[M-H]-	[(1S,2S,3S,7R,9R,13S,14R,15R,17S)-3,15-diacetyloxy-7-hydroxy-2,6,14-trimethyl-4,11,16-trioxo-10-oxatetracyclo[7.7.1.02,7.013,17]heptadec-5-en-17-yl]methylacetate	Terpenoids	Ditepenoids	-	3	256449	314966	174995	410735	576079	578428	-	-	2.09703	1.06835	0.0165496	1.3437	0.0827962
Lhjp111614	429.14	147.04	428.132	C19H24O11	[M+H]+	Methylasperuloside	Terpenoids	Monoterpenoids	-	3	5082.3	5082.3	5082.3	45316.7	34408.4	25411.5	-	-	6.89561	2.78568	0.00648715	1.39758	0.048528
Zbbn004585	551.18	175.04	552.184	C26H32O13	[M-H]-	2'-Feruloyl-Mussaenosidic Acid	Terpenoids	Monoterpenoids	-	3	14775.4	27095.5	12388.6	47222.2	61271.3	48020.1	-	-	2.88454	1.52834	0.00613013	1.41085	0.0475986
pmp000702	536.2	195.06	518.164	C22H30O14	[M+NH4]+	3'-O-D-glucosylgentiopicroside	Terpenoids	Monoterpenoids	-	3	94751.3	93923.6	73768.2	164230	196894	220114	-	-	2.21472	1.14713	0.00379513	1.41887	0.0389967
Wcop004851	177.05	117.03	176.047	C10H8O3	[M+H]+	5,6-dimethyl-2-benzofuran-1,3-dione	Terpenoids	Sesquiterpenoids	5999-20-2	3	287424	378521	381635	2.11616e+06	2.2428e+06	2.55399e+06	-	-	6.59896	2.72224	0.000127215	1.47975	0.0112045
pmp001066	595.2	207.06	594.195	C28H34O14	[M+H]+	6'-O-Sinapoylgeniposide	Terpenoids	Monoterpenoids	1012306-66-9	3	131521	144046	130512	190705	269044	309197	-	-	1.89358	0.921118	0.026065	1.29434	0.109092
Wbsn001711	375.06	111.01	376.064	C14H16O12	[M-H]-	(2R,4S,5R)-4,5,6,7-tetrahydroxy-3-oxo-2-(3,4,5-trihydroxybenzoyl)oxyheptanoic acid	Terpenoids	Terpene	-	3	3.64472e+06	4.48935e+06	4.57106e+06	8.15461e+06	8.62963e+06	6.47691e+06	-	-	1.83085	0.872511	0.00799942	1.3946	0.0521939
Lmdn004314	493.17	163.04	494.179	C24H30O11	[M-H]-	6-O-p-Coumaroylajugol	Terpenoids	Monoterpenoids	-	3	232568	253533	274533	401544	510316	445520	-	-	1.78454	0.835551	0.00418256	1.4231	0.0399506
Zbbn004560	581.19	223.06	582.195	C27H34O14	[M-H]-	2'-sinapoyl-mussaenosidic acid	Terpenoids	Monoterpenoids	-	3	57927.9	49444	78982.5	107033	117563	107278	-	-	1.78088	0.832589	0.00680246	1.38998	0.048528
mws1557	479.16	121.03	480.163	C23H28O11	[M-H]-	Paeoniflorin	Terpenoids	Monoterpenoids	23180-57-6	3	8818.77	54855.9	44837.4	66419.5	66853.1	52996.6	C09959	-	1.71658	0.779534	0.15264	1.00221	0.321387
Yalp006043	659.36	335.26	658.356	C33H54O13	[M+H]+	2-((3,16-dihydroxy-17-(1-hydroxyethyl)-10,13-dimethyl-2,3,4,5,8,9,10,11,12,13,14,15,16,17-tetradecahydro-1H-cyclopenta[a]phenanthren-2-yl)oxy)-6-(((3,4,5-trihydroxy-6-methyltetrahydro-2H-pyran-2-yl)oxy)methyl)tetrahydro-2H-pyran-3,4,5-triol	Terpenoids	Triterpene	-	3	1.16329e+06	2.29425e+06	2.02511e+06	3.15404e+06	2.46474e+06	3.20508e+06	-	-	1.60941	0.686533	0.0555124	1.19066	0.172372
Lmdp002381	227.09	149.06	226.084	C11H14O5	[M+H]+	Genipin	Terpenoids	Monoterpenoids	6902-77-8	3	76536	112791	96436	148782	106210	192017	C09780	-	1.56426	0.645482	0.116345	1.03923	0.27237
pmn001381	349.15	187.1	350.158	C15H26O9	[M-H]-	Eucommioside	Terpenoids	Monoterpenoids	-	3	46893.6	64667	46931.7	70382.2	84457.1	63881.9	-	-	1.38001	0.46468	0.0770116	1.16571	0.210433
Wbmn003453	497.17	437.2	498.174	C23H30O12	[M-H]-	6-O-Vanilloylajugol	Terpenoids	Monoterpenoids	124168-04-3	3	55968.5	49117.2	44849	69320.5	57840.1	56063.8	-	-	1.22203	0.289276	0.102899	1.08086	0.252673
Wasn006047	431.23	251.17	432.236	C21H36O9	[M-H]-	Glucosyl 10,11-dihydroxy-2,6-farneSadienoate	Terpenoids	Sesquiterpenoids	-	3	396183	465288	464504	456890	599791	550795	-	-	1.2123	0.277744	0.120986	1.06182	0.279424
mws1086	457.37	375.29	458.376	C30H50O3	[M-H]-	Olean-12-ene-3,22,23-triol (Soyasapogenol B)	Terpenoids	Triterpene	595-15-3	3	181398	169387	165953	198244	210802	199332	C08980	-	1.17734	0.235534	0.007753	1.39234	0.0512706
Wbkp012886	425.21	365.19	424.21	C22H32O8	[M+H]+	(1S,3R,3a1S,8R,10S,11aS)-1,5,10-trihydroxy-3,3a1,8,11a-tetramethyl-2,11-dioxohexadecahydrodibenzo[de,g]chromen-4-yl acetate	Terpenoids	Ditepenoids	-	3	2.30759e+06	2.34349e+06	2.27881e+06	2.17713e+06	2.16415e+06	2.21549e+06	-	-	0.946158	-0.0798475	0.00683466	1.38987	0.048528
Lmdn003868	431.23	161.05	432.236	C21H36O9	[M-H]-	Frehmaglutoside G	Terpenoids	Monoterpenoids	-	3	874544	899137	863772	795372	809964	795266	-	-	0.910197	-0.135749	0.00239491	1.427	0.030442
Hmcp003852	223.21	207.03	222.198	C15H26O	[M+H]+	Elemol	Terpenoids	Sesquiterpenoids	639-99-6	3	2.44914e+07	2.47883e+07	2.24675e+07	2.02834e+07	2.18913e+07	2.13721e+07	-	-	0.885705	-0.175103	0.0347287	1.25218	0.127542
Qmyp101232	225.15	95.08	224.141	C13H20O3	[M+H]+	Vomifoliol (Blumenol A)	Terpenoids	Monoterpenoids	189351-15-3	3	305191	360056	333727	290403	285310	281203	C04166	-	0.857796	-0.221293	0.0420649	1.22929	0.144779
Zmdn004764	493.17	331.12	494.179	C24H30O11	[M-H]-	Syringopicroside	Terpenoids	Monoterpenoids	29118-80-7	3	167912	147198	155213	107404	147276	133625	-	-	0.825614	-0.27646	0.106368	1.06596	0.257082
Qmyp101114	371.21	209.15	370.199	C19H30O7	[M+H]+	9-O-β-D-Glucoside of 3-hydroxy-7,8-didehydro-β-ionol*	Terpenoids	Sesquiterpenoids	-	3	279159	267312	216952	167923	232691	184604	-	-	0.766572	-0.383507	0.0944617	1.08109	0.239943
Lafp004228	371.21	209.15	370.199	C19H30O7	[M+H]+	(6R,9R)-3-Oxo-α-ionol-β-D-glucoside*	Terpenoids	Sesquiterpenoids	-	3	310468	256524	322607	211838	212175	251081	-	-	0.758875	-0.398067	0.041408	1.25845	0.143548
Lacp004368	475.21	209.15	474.21	C22H34O11	[M+H]+	Blumenol B malonyl Glucoside*	Terpenoids	Sesquiterpenoids	-	3	1.76775e+06	1.58831e+06	1.52259e+06	1.09037e+06	1.37671e+06	1.08927e+06	-	-	0.728963	-0.456083	0.0216051	1.29617	0.0992168
mws1526	359.13	197.08	358.126	C16H22O9	[M+H]+	Sweroside	Terpenoids	Monoterpenoids	14215-86-2	3	941160	1.07523e+06	781278	425803	754899	800386	C17071	-	0.708121	-0.497932	0.134549	1.01017	0.299074
Wagp004588	475.21	209.15	474.21	C22H34O11	[M+H]+	Dihydrovomifoliol 4-O-malonyl glucoside*	Terpenoids	Sesquiterpenoids	-	3	1.96339e+06	1.79015e+06	1.68334e+06	1.51823e+06	880847	1.32167e+06	-	-	0.684354	-0.547185	0.0495325	1.22655	0.15947
Sacn002893	403.12	223.06	404.132	C17H24O11	[M-H]-	10-acetylmonomelittoside*	Terpenoids	Monoterpenoids	-	3	82570	74566.8	67407.5	35854.8	44235.2	53601.7	-	-	0.595391	-0.748091	0.0108888	1.36791	0.0623963
Lafp004533	457.21	209.15	456.199	C22H32O10	[M+H]+	(6R,9R)-3-Oxo-α-ionol-β-D-malonyl-glucoside	Terpenoids	Sesquiterpenoids	-	3	1.49885e+06	1.72687e+06	1.98393e+06	1.05096e+06	1.06546e+06	978444	-	-	0.594063	-0.751311	0.00781215	1.38653	0.0513626
Lmdn004263	553.19	223.06	554.2	C26H34O13	[M-H]-	6-O-Sinapoylajugol	Terpenoids	Monoterpenoids	-	3	54338.9	52069.1	69175.6	23906.4	36939.7	40786.6	-	-	0.578828	-0.788794	0.0291594	1.28624	0.114343
Lsjp211201	209.15	137.1	208.146	C13H20O2	[M+H]+	3S-3-hydroxy-β-damascon	Terpenoids	Monoterpenoids	-	3	1.59676e+06	1.63656e+06	1.89054e+06	942601	1.06021e+06	861731	-	-	0.559061	-0.838923	0.00226792	1.4358	0.030442
pmn001427	471.35	471.34	472.355	C30H48O4	[M-H]-	16,23:16,30-Diepoxydammar-24-ene-3,20-diol (Jujubogenin)*	Terpenoids	Triterpene	54815-36-0	1	16274.8	16824.7	51011.6	904.141	904.141	904.141	-	-	0.0322481	-4.95464	0.0775132	1.14928	0.210797
Wbkn007365	519.18	519.18	520.194	C26H32O11	[M-H]-	brusatol	Terpenoids	Ditepenoids	14907-98-3	3	25746.4	149015	124966	5149.27	5149.27	5149.27	-	-	0.0515396	-4.27818	0.0659295	1.16211	0.19143
Lacp005171	371.21	133.1	370.199	C19H30O7	[M+H]+	3-(3'-Hydroxybutyl)-2,4,4-trimethylcyclohexa-2,5-dienone glucoside	Terpenoids	Sesquiterpenoids	-	3	768810	1.35239e+06	1.39306e+06	383215	660886	691869	-	-	0.493978	-1.01748	0.0573858	1.18718	0.175992
Wbkn004126	523.22	361.16	524.226	C26H36O11	[M-H]-	Javanicolide C	Terpenoids	Ditepenoids	-	3	82774.1	67195.7	81787	58985.7	6257.84	6257.84	-	-	0.308519	-1.69657	0.0431697	1.24149	0.147344
mws1565	389.14	209.08	388.137	C17H24O10	[M+H]+	Geniposide	Terpenoids	Monoterpenoids	24512-63-8	3	922451	497095	904365	240728	284061	453244	C09781	-	0.420857	-1.2486	0.0429316	1.24923	0.147047
Lmjp005171	647.2	177.06	646.19	C31H34O15	[M+H]+	13-O-Feruloylplumieride	Terpenoids	Monoterpenoids	-	3	3807.33	9822.72	11861.7	761.467	761.467	761.467	-	-	0.0896134	-3.48014	0.0329118	1.26561	0.124047
Wcfp003211	219.1	189.09	218.094	C13H14O3	[M+H]+	1,1'-(6-hydroxy-2,3-dihydro-1H-indene-2,5-diyl)bis(ethan-1-one)	Terpenoids	Sesquiterpenoids	-	3	31733.5	13428.5	37686.3	2685.71	2685.71	2685.71	-	-	0.0972514	-3.36214	0.0268883	1.30005	0.110469
Zmjn012003	471.34	471.34	472.355	C30H48O4	[M-H]-	Gypensapogenin F	Terpenoids	Triterpene	-	1	11895.4	22315	34163.9	858.442	858.442	858.442	-	-	0.0376651	-4.73063	0.0270379	1.29102	0.110469
MWSslk197	405.14	165.05	404.132	C17H24O11	[M+H]+	Secoxyloganin	Terpenoids	Monoterpenoids	58822-47-2	3	108597	146162	110943	82018.6	61758.7	36033.7	-	-	0.491688	-1.02418	0.0263194	1.28372	0.109356
Lacp005577	457.2	133.1	456.199	C22H32O10	[M+H]+	3-(3'-Hydroxybutyl)-2,4,4-trimethylcyclohexa-2,5-dienone malonyl glucoside*	Terpenoids	Sesquiterpenoids	-	3	7.14436e+06	6.29452e+06	7.38885e+06	1.7164e+06	4.05462e+06	3.55738e+06	-	-	0.447884	-1.1588	0.00813201	1.38198	0.0526227
Sacn003282	403.12	241.07	404.132	C17H24O11	[M-H]-	10-hydroxymajoroside	Terpenoids	Monoterpenoids	-	3	136625	104343	106061	44394.3	32231.3	24479.4	-	-	0.291345	-1.7792	0.00238759	1.43496	0.030442
Lmyp004084	153.13	107.09	152.12	C10H16O	[M+H]+	Perillyl alcohol	Terpenoids	Monoterpenoids	57717-97-2	3	44025.1	41639.7	31035.5	6207.1	6207.1	6207.1	C22272	-	0.159565	-2.64778	0.00121108	1.44969	0.0241292
Hmcn001415	387.13	225.07	388.137	C17H24O10	[M-H]-	Majoroside	Terpenoids	Monoterpenoids	134140-02-6	3	39246.7	31085	32518.7	5612.31	5612.31	5612.31	-	-	0.163703	-2.61085	0.00033819	1.47454	0.0170686
Lkmp122408	457.21	133.1	456.2	C22H32O10	[M+H]+	Malonyl byzantionoside A*	Terpenoids	Sesquiterpenoids	-	3	9.58206e+06	1.17904e+07	1.03936e+07	2.31162e+06	1.88628e+06	1.76229e+06	-	-	0.187627	-2.41406	0.000207288	1.47445	0.0142282
Wagp005779	457.21	191.14	456.2	C22H32O10	[M+H]+	3-Oxo-Alpha-Ionol 3'-(6''-Malonyl)Glucoside	Terpenoids	Sesquiterpenoids	-	3	1.08421e+07	1.12436e+07	1.09495e+07	2.51762e+06	733680	1.72421e+06	-	-	0.150612	-2.73109	6.04636e-05	1.48742	0.00741111
pmn001706	471.35	471.35	472.355	C30H48O4	[M-H]-	2,3-Dihydroxyolean-12-en-28-oic acid (2-Hydroxyoleanolic acid)*	Terpenoids	Triterpene	26707-60-8	1	26271.8	26271.8	26271.8	26271.8	26271.8	26271.8	-	-	1	0	1	#N/A	1
mws1610	471.35	471.35	472.355	C30H48O4	[M-H]-	2,3-Dihydroxyurs-12-en-29-oic acid (Maslinic acid)*	Terpenoids	Triterpene	4373-41-5	1	1462.66	1462.66	1462.66	1462.66	1462.66	1462.66	C16939	-	1	0	1	#N/A	1
Lmzn006169	471.35	471.35	472.355	C30H48O4	[M-H]-	3,19-Dihydroxyurs-12-en-28-oic acid (Pomolic acid)*	Terpenoids	Triterpene	13849-91-7	1	31160.4	31160.4	31160.4	31160.4	31160.4	31160.4	-	-	1	0	1	#N/A	1
Lmmn008971	455.35	455.35	456.36	C30H48O3	[M-H]-	3-Hydroxycycloarta-24-ene-26-oic acid (Isomangiferolic acid)*	Terpenoids	Triterpene	13878-92-7	2	444.875	444.875	444.875	444.875	444.875	444.875	-	-	1	0	1	#N/A	1
MWSHC20176	455.35	455.35	456.36	C30H48O3	[M-H]-	3-Hydroxylup-20(29)-en-28-oic acid (Betulinic acid)*	Terpenoids	Triterpene	472-15-1	2	297.523	297.523	297.523	297.523	297.523	297.523	C08619	-	1	0	1	#N/A	1
mws4053	455.35	455.35	456.36	C30H48O3	[M-H]-	3-Hydroxyurs-12-en-28-oic acid (Ursolic acid)*	Terpenoids	Triterpene	77-52-1	2	255.116	255.116	255.116	255.116	255.116	255.116	C08988	-	1	0	1	#N/A	1
Lhyn080705	349.2	287.2	350.209	C20H30O5	[M-H]-	Leopersin L	Terpenoids	Sesquiterpenoids	-	3	16784.7	16784.7	16784.7	16784.7	16784.7	16784.7	-	-	1	0	1	#N/A	1
Zbsn012366	455.35	455.35	456.36	C30H48O3	[M-H]-	Oxyallobetulin*	Terpenoids	Triterpene	-	2	192.875	192.875	192.875	192.875	192.875	192.875	-	-	1	0	1	#N/A	1

## Sheet: BSL vs BCL
Index	Q1 (Da)	Q3 (Da)	Molecular weight (Da)	Formula	Ionization model	Compounds	Class I	Class II	CAS	Level	BCL-1	BCL-2	BCL-3	BSL-1	BSL-2	BSL-3	cpd_ID	kegg_map	FC	LOG2FC	pvalue	VIP	BH-FDR
Lasp001037	219.15	72.08	218.142	C13H18N2O	[M+H]+	N-ethylcytisine	Alkaloids	Piperidine alkaloids	-	3	125015	154805	102171	115680	166240	105548	-	-	1.01434	0.0205358	0.943442	0.0551326	0.993828
zjxp121706	221.12	58.06	220.121	C12H16N2O2	[M+H]+	Bufotenine N-oxide	Alkaloids	Alkaloids	-	3	89479	61867.5	86264.7	109903	47155.9	84655.9	-	-	1.01727	0.0247006	0.94928	0.0551331	0.998752
Wajp001786	368.1	206.04	367.09	C16H17NO9	[M+H]+	Xanthurenate-8-O-beta-D-glucoside	Alkaloids	Alkaloids	-	3	1.41405e+06	1.29557e+06	1.22527e+06	1.60588e+06	1.14121e+06	1.24189e+06	-	-	1.01374	0.0196915	0.91103	0.0809133	0.973905
MWSmce584	138.09	77.04	137.084	C8H11NO	[M+H]+	L-Tyramine	Alkaloids	Alkaloids	51-67-2	3	527632	947451	790338	672830	768038	868803	C00483	ko00350,ko00950,ko01100,ko01110,ko01240	1.01953	0.0279079	0.9182	0.0914026	0.976869
Zahp012577	280.26	81.07	279.256	C18H33NO	[M+H]+	Octadecadienamide	Alkaloids	Alkaloids	-	1	658212	610751	676230	702976	740962	528027	-	-	1.01376	0.0197206	0.902519	0.0929741	0.968557
pmb0489	397.2	147.04	396.19	C19H28N2O7	[M+H]+	N-Glucosyl-p-coumaroylputrescine	Alkaloids	Phenolamine	-	3	7184.96	54987.8	56680.2	24662.9	32840.3	52516.5	-	-	0.925678	-0.111417	0.879373	0.1104	0.956276
mws0333	191.12	159.07	190.111	C11H14N2O	[M+H]+	5-Methoxytryptamine	Alkaloids	Plumerane	608-07-1	3	118841	54863.3	143517	99730	103053	103053	C05659	ko00380	0.964109	-0.0527317	0.892808	0.113475	0.964165
Zmtn001624	188.04	144.05	189.043	C10H7NO3	[M-H]-	N-Acetylisatin	Alkaloids	Plumerane	574-17-4	3	40282.1	30979.1	35560.4	45426.3	24549.1	33240.6	C02172	ko00380	0.966247	-0.0495355	0.864842	0.141067	0.947681
Lmxp000939	136.06	119.04	135.054	C5H5N5	[M+H]+	Zarzissine	Alkaloids	Alkaloids	160568-14-9	3	4.55582e+07	3.68656e+07	3.70296e+07	4.3389e+07	3.34243e+07	4.54968e+07	-	-	1.02391	0.0340954	0.84937	0.14631	0.937311
Lmhp003013	279.17	177.05	278.163	C15H22N2O3	[M+H]+	N-Feruloyl-Cadaverine	Alkaloids	Phenolamine	-	2	121688	155660	200632	92818.1	132339	224860	-	-	0.941497	-0.0869717	0.847081	0.151391	0.935514
MWS3020	145.13	86.1	144.126	C7H16N2O	[M+H]+	N-Acetylcadaverine	Alkaloids	Alkaloids	32343-73-0	3	151062	157043	170435	126853	218401	111989	-	-	0.955494	-0.0656812	0.843723	0.159946	0.934083
pmb0492	584.28	325	583.268	C34H37N3O6	[M+H]+	N',N'',N'''-p-Coumaroyl-cinnamoyl-caffeoyl spermidine	Alkaloids	Phenolamine	-	3	2.75186e+06	2.15162e+06	1.98354e+06	2.21936e+06	1.91365e+06	3.01808e+06	-	-	1.03835	0.0542863	0.837966	0.163807	0.932522
Ylyp002274	355.08	163.04	354.089	C15H18N2O6S	[M+H]+	niazidin	Alkaloids	Alkaloids	-	3	2.27539e+07	3.09812e+07	2.48585e+07	1.89467e+07	3.12705e+07	2.55933e+07	-	-	0.964588	-0.0520152	0.840922	0.166318	0.933391
pme2063	220.12	136.06	219.112	C10H13N5O	[M+H]+	Cis-Zeatin	Alkaloids	Alkaloids	32771-64-5	3	268132	474213	206789	322450	352013	335342	C15545	ko00908,ko01100,ko01110	1.06392	0.0893944	0.815868	0.181932	0.91745
Lcsp004886	398.15	266.11	397.142	C16H23N5O5S	[M+H]+	2-Methylthio-cis-zeatin riboside	Alkaloids	Alkaloids	52049-48-6	1	1.02327e+06	1.05518e+06	691231	1.09869e+06	585729	932554	-	-	0.944863	-0.0818222	0.802741	0.196135	0.908643
Wbsp007290	277.18	137.06	276.173	C17H24O3	[M+H]+	Lycoposerramine E	Alkaloids	Alkaloids	-	3	657532	362279	426175	423633	444807	499716	-	-	0.946174	-0.0798224	0.793037	0.213077	0.901226
Layp000971	332.13	152.07	331.127	C14H21NO8	[M+H]+	Hydroxymenisdaurin D	Alkaloids	Alkaloids	-	3	1.55342e+06	1.89095e+06	1.06913e+06	1.53201e+06	1.46922e+06	1.29632e+06	-	-	0.952154	-0.0707325	0.786618	0.214218	0.897498
MWStz294	337.15	177.05	336.147	C20H20N2O3	[M+H]+	N-Feruloyltryptamine	Alkaloids	Phenolamine	53905-13-8	1	7353.24	49213.1	35891.4	3102.81	20157.6	51714.8	-	-	0.810913	-0.302381	0.772609	0.220233	0.888008
mws2591	182.04	80.05	181.037	C8H7NO4	[M+H]+	2,4-Dihydroxy-1,4-benzoxazin-3-one(DIBOA)	Alkaloids	Alkaloids	17359-54-5	3	4437.27	4437.27	44424.2	29105	4437.27	4437.27	C15770	ko00402,ko00999,ko01100,ko01110	0.712578	-0.48888	0.760728	0.232649	0.879063
Lmmp002013	267.17	179.07	266.163	C14H22N2O3	[M+H]+	Dihydroferuloylputrescine	Alkaloids	Phenolamine	-	3	25016.5	49210	25883	23116.2	23703.6	43123.7	-	-	0.898452	-0.154487	0.758567	0.238674	0.877748
Wasn002329	366.08	160.04	367.09	C16H17NO9	[M-H]-	Xanthurenic Acid 8-O-Glucoside	Alkaloids	Quinoline alkaloids	97451-32-6	1	2.59768e+06	2.45808e+06	2.50027e+06	3.18487e+06	2.18983e+06	2.51312e+06	-	-	1.04391	0.0619984	0.727595	0.268692	0.855459
Zblp004317	206.08	120.09	205.074	C11H11NO3	[M+H]+	3-(2-oxopropyl)-3-hydroxyindolin-2-one	Alkaloids	Plumerane	-	3	42698.7	52418	64223.9	35075.9	60700.3	51056.7	-	-	0.921504	-0.117938	0.690197	0.307561	0.831726
mws0677	219.11	160.08	218.106	C12H14N2O2	[M+H]+	N-Acetyl-5-hydroxytryptamine	Alkaloids	Plumerane	1210-83-9	3	258564	309933	258455	251151	286886	324306	C00978	ko00380,ko01100,ko01110	1.0428	0.0604586	0.686868	0.316235	0.828296
Wafp004641	476.19	314.14	475.184	C24H29NO9	[M+H]+	N-Feruloyltyramine 4-glucoside	Alkaloids	Phenolamine	-	3	2347.56	2347.56	34620.4	2347.56	18290.8	2347.56	-	-	0.584653	-0.774347	0.673605	0.326057	0.818708
MWStz152	206.08	118.07	205.074	C11H11NO3	[M+H]+	2-(Acetylamino)-3-phenyl-2-propenoic acid	Alkaloids	Alkaloids	5469-45-4	3	31696.3	22305.6	35217	11100.1	25053.5	40362.6	-	-	0.857623	-0.221585	0.672111	0.327385	0.818708
MWSmce016	138.05	78.03	137.048	C7H7NO2	[M+H]+	Nicotinic Acid Methyl Ester(Methyl Nicotinate)	Alkaloids	Pyridine alkaloids	93-60-7	3	267256	351955	326979	222598	360154	299151	-	-	0.932057	-0.10151	0.672491	0.330073	0.818708
MWSmce127	127.07	85.05	126.065	C3H6N6	[M+H]+	Melamine;1,3,5-Triazine-2,4,6-Triamine	Alkaloids	Alkaloids	108-78-1	2	236941	161303	170745	220406	214687	177154	C08737	-	1.07602	0.10571	0.626435	0.367439	0.780974
Lcsp003365	352.16	220.12	351.154	C15H21N5O5	[M+H]+	cis-Zeatin riboside	Alkaloids	Alkaloids	15896-46-5	3	579360	336228	466646	329046	379302	530135	-	-	0.896001	-0.158427	0.632341	0.37766	0.786157
mws0017	146.17	72.08	145.158	C7H19N3	[M+H]+	Spermidine	Alkaloids	Alkaloids	124-20-9	3	1.10842e+06	1.1968e+06	1.41025e+06	1.16735e+06	1.01916e+06	1.32142e+06	C00315	ko00330,ko00410,ko00480,ko00940,ko01100,ko02010	0.94414	-0.0829271	0.609606	0.39451	0.76805
pma0170	498.26	177.05	497.253	C27H35N3O6	[M+H]+	N',N''-Diferuloylspermidine	Alkaloids	Phenolamine	-	3	53878.6	43408.8	39797.9	44947.3	38799.8	71249.8	-	-	1.13066	0.177166	0.61015	0.396701	0.768069
pmp001073	168.1	150.09	167.095	C9H13NO2	[M+H]+	Synephrine; 4-[1-Hydroxy-2-(methylamino)ethyl]phenol	Alkaloids	Alkaloids	94-07-5	3	1.3497e+06	1.26734e+06	805195	1.17751e+06	761418	1.12708e+06	C04548	-	0.895908	-0.158577	0.608946	0.398112	0.767782
MWSmce461	102.05	56.05	101.048	C4H7NO2	[M+H]+	L-Azetidine-2-carboxylic acid*	Alkaloids	Alkaloids	2133-34-8	3	802877	601153	638880	579505	754008	566316	C08267	-	0.929962	-0.104756	0.610964	0.407737	0.768069
Wahp003564	438.24	292.2	437.231	C25H31N3O4	[M+H]+	N1,N10-Bis(p-coumaroyl)spermidine	Alkaloids	Phenolamine	114916-05-1	3	8802.99	36716.2	18708.2	28326.6	38811.2	15594.4	C21169	-	1.28811	0.365259	0.590975	0.418952	0.752131
Wafp002664	293.16	147.04	292.142	C15H20N2O4	[M+H]+	1-O-p-Coumaroyllysine	Alkaloids	Phenolamine	-	2	1.25482e+06	1.75605e+06	1.3105e+06	1.11468e+06	659971	1.81346e+06	-	-	0.830319	-0.268263	0.546081	0.46435	0.710049
Lmhp002153	251.14	147.04	250.132	C13H18N2O3	[M+H]+	N-p-Coumaroylhydroxyputrescine	Alkaloids	Phenolamine	-	1	2.95493e+06	4.615e+06	5.08306e+06	3.20285e+06	2.96641e+06	1.38052e+07	-	-	1.57863	0.658678	0.538439	0.483095	0.704167
pma2987	142.1	124.09	141.09	C6H11N3O	[M+H]+	Histidinol	Alkaloids	Alkaloids	501-28-0	3	5.57216e+06	7.02044e+06	5.98839e+06	7.05049e+06	8.21093e+06	5.31893e+06	C00860	ko00340,ko01100,ko01110,ko01230	1.1076	0.147441	0.519191	0.494632	0.690055
Zbqp001296	355.15	193.1	354.143	C16H22N2O7	[M+H]+	trans-3'-Hydroxycotinine-O-glucoside	Alkaloids	Pyridine alkaloids	-	2	470832	656244	494251	512546	466773	509951	-	-	0.91855	-0.122571	0.504871	0.505824	0.679378
Lmtp001399	312.11	150.05	311.101	C14H17NO7	[M+H]+	5,6-Dihydroxyindole-5-O-β-glucoside	Alkaloids	Plumerane	-	3	39439.1	45267.8	23182.4	36685.6	22929.5	31525.4	-	-	0.84476	-0.243386	0.510154	0.510711	0.682327
Wbmp001002	152.07	107.05	151.063	C8H9NO2	[M+H]+	4-methoxybenzamide	Alkaloids	Alkaloids	3424-93-9	2	650246	401522	576618	578608	282240	511007	-	-	0.842462	-0.247316	0.502318	0.515868	0.677123
Walp003622	340.1	178.05	339.095	C15H17NO8	[M+H]+	6-beta-d-glucopyranosyloxyindole-3-carboxylic acid	Alkaloids	Plumerane	-	3	49223.1	76223.1	134836	105008	42873.6	36556.8	-	-	0.70861	-0.496936	0.491236	0.521126	0.665845
pme2062	220.12	136.06	219.112	C10H13N5O	[M+H]+	Trans-Zeatin	Alkaloids	Alkaloids	1637-39-4	3	382398	215005	246482	246363	331830	433960	C00371	ko00908,ko01100,ko01110,ko04075	1.1994	0.26231	0.494433	0.522483	0.669123
Lmhp002772	249.16	147.04	248.153	C14H20N2O2	[M+H]+	p-Coumaroylcadaverine	Alkaloids	Phenolamine	-	2	30599.3	61494.6	85402.6	6119.87	6119.87	89856.1	-	-	0.575199	-0.797866	0.477464	0.535509	0.64923
Hmlp002408	328.1	148.03	327.095	C14H17NO8	[M+H]+	2-Hydroxy-1,4-benzoxazine-3(2H)-one glucoside (HBOA glucoside)	Alkaloids	Alkaloids	27625-86-1	2	1.61114e+06	1.44409e+06	1.14449e+06	1.29377e+06	1.81003e+06	1.57523e+06	-	-	1.11413	0.155917	0.473749	0.546644	0.645713
Lazn004665	336.17	204.13	335.159	C15H21N5O4	[M+H]+	Triacanthinapioside	Alkaloids	Alkaloids	-	3	110287	195826	149253	156648	78327.3	136538	-	-	0.815855	-0.293615	0.458435	0.548996	0.629747
pme2433	106.09	88.08	105.079	C4H11NO2	[M+H]+	Diethanolamine	Alkaloids	Alkaloids	111-42-2	3	332113	302427	339504	281002	324540	323568	C06772	ko00564	0.953868	-0.0681379	0.458732	0.550939	0.629747
pmb0490	235.14	147.04	234.137	C13H18N2O2	[M+H]+	p-Coumaroylputrescine	Alkaloids	Phenolamine	34136-53-3	1	14171.8	15778.5	15574.4	14363.2	3422.83	17438.9	C18326	ko00330,ko01100	0.773757	-0.370048	0.467704	0.55283	0.640355
pma0634	495.3	275.2	494.289	C28H38N4O4	[M+H]+	N1,N5-Bis(p-coumaroyl)spermine	Alkaloids	Phenolamine	-	3	677.641	3388.21	677.641	677.641	15727.4	677.641	-	-	3.6013	1.84852	0.464962	0.553217	0.63728
MWSHC2025	217.1	144.08	216.09	C12H12N2O2	[M+H]+	1,2,3,4-Tetrahydro-3-carboxy-2-carboline	Alkaloids	Alkaloids	72002-54-1	3	839644	1.68399e+06	791929	1.17002e+06	1.58773e+06	1.3056e+06	-	-	1.22554	0.293414	0.472741	0.557791	0.645365
Lacp001431	268.15	136.06	267.147	C14H21NO4	[M+H]+	N-(3-hydroxy-4-methoxyphenethyl)-4-hydroxybutanamide	Alkaloids	Alkaloids	-	2	3.57328e+06	2.57777e+06	2.75132e+06	3.48828e+06	3.39248e+06	2.91293e+06	-	-	1.10012	0.137662	0.44959	0.567832	0.620673
mws1383	243.09	145.08	242.08	C12H10N4O2	[M+H]+	Lumichrome	Alkaloids	Alkaloids	1086-80-2	3	104782	94342.1	100431	68201.4	150136	149119	C01727	ko00740	1.22667	0.29475	0.453854	0.570275	0.625051
mws0102	160.04	116.05	161.048	C9H7NO2	[M-H]-	Indole-5-carboxylic acid*	Alkaloids	Plumerane	1670-81-1	3	32196.6	24559.3	22134.4	40497.8	21026	33356.7	-	-	1.20269	0.266263	0.454705	0.570384	0.625219
Wccp005403	314.14	177.06	313.131	C18H19NO4	[M+H]+	Acetyl-Caranine*	Alkaloids	Alkaloids	-	1	13838.6	39222	39224	13303.3	16187	34569	-	-	0.694149	-0.526684	0.431587	0.585863	0.606058
pme3081	169.1	134.06	168.09	C8H12N2O2	[M+H]+	pyridoxamine	Alkaloids	Pyridine alkaloids	85-87-0	3	80709.9	127312	51633	70777.5	51553.6	77314.8	C00534	ko00750,ko01100	0.768889	-0.379153	0.44006	0.586371	0.613695
pmb0812	127.05	81.04	126.043	C5H6N2O2	[M+H]+	Imidazole-4-Acetic Acid	Alkaloids	Alkaloids	645-65-8	3	1.31788e+06	1.25603e+06	1.14805e+06	1.51171e+06	1.31613e+06	1.17657e+06	C02835	ko00340,ko01100	1.07589	0.10553	0.436938	0.588537	0.61157
pmb0891	382.17	220.12	381.165	C16H23N5O6	[M+H]+	Cis-Zeatin-7-N-glucoside	Alkaloids	Alkaloids	38165-56-9	3	1.36388e+06	1.30207e+06	1.30462e+06	1.19154e+06	1.61737e+06	1.48847e+06	C16443	ko00908,ko01110	1.08231	0.11411	0.44164	0.596754	0.614643
MWSprf097	352.18	120.08	351.168	C18H25NO6	[M+H]+	USaramine	Alkaloids	Alkaloids	15503-87-4	3	546984	511416	265420	418922	290255	348485	C10413	-	0.798948	-0.323826	0.407809	0.6316	0.580265
Wbmp010544	699.35	699.35	698.341	C37H50N2O11	[M+H]+	10-Hydroxymethyllycaconitine	Alkaloids	Alkaloids	-	1	1.79414e+06	593890	1.78977e+06	538448	1.68309e+06	340275	-	-	0.613197	-0.705578	0.404474	0.63774	0.576955
mws0103	146.06	91.05	145.053	C9H7NO	[M+H]+	Indole-3-carboxaldehyde	Alkaloids	Plumerane	487-89-8	3	114633	82325.4	104315	95382.6	119212	125186	C08493	-	1.12782	0.173531	0.385173	0.644415	0.558712
Lmyp003025	206.08	146.06	205.074	C11H11NO3	[M+H]+	Coixlactam	Alkaloids	Quinoline alkaloids	-	2	6399.33	6399.33	67783.7	6399.33	6399.33	6399.33	-	-	0.238241	-2.06951	0.373901	0.661227	0.550742
pme2292	89.11	72.08	88.1	C4H12N2	[M+H]+	Putrescine	Alkaloids	Alkaloids	110-60-1	3	449958	490367	489187	530050	416664	1.33688e+06	C00134	ko00330,ko00470,ko00480,ko00960,ko01100,ko01110,ko02010	1.59747	0.675786	0.381828	0.664429	0.554882
pmb0064	374.11	198.08	373.101	C15H19NO10	[M+H]+	DIMBOA glucoside	Alkaloids	Alkaloids	18607-79-9	3	358262	427094	427919	378904	356077	397044	C04831	ko00402,ko00999,ko01100,ko01110	0.933033	-0.1	0.355524	0.67723	0.538822
Ladp002110	206.04	160.04	205.037	C10H7NO4	[M+H]+	4-hydroxy-2-oxo-1,2-dihydroquinoline-3-carboxylic acid	Alkaloids	Quinoline alkaloids	73776-24-6	2	228954	231927	165772	174689	187439	197427	-	-	0.892927	-0.163386	0.377505	0.680095	0.552259
Yacn003968	206.08	147.04	207.089	C11H13NO3	[M-H]-	Cantleyine	Alkaloids	Alkaloids	30333-81-4	3	197588	207482	123860	129724	131388	173667	C09933	-	0.821995	-0.282798	0.355177	0.694921	0.538822
pmb2893	291.15	119.05	292.154	C14H20N4O3	[M-H]-	N-p-Coumaroylhydroxyagmatine	Alkaloids	Phenolamine	-	3	79988	82112.3	79719.7	51269.6	37634.1	96014.2	-	-	0.764692	-0.387049	0.343007	0.702288	0.525521
Wbmp003088	520.22	358.17	519.21	C26H33NO10	[M+H]+	6-((((S)-3-hydroxy-1,2,10-trimethoxy-6-methyl-5,6,6a,7-tetrahydro-4H-dibenzo[de,g]quinolin-9-yl)oxy)methyl)tetrahydro-2H-pyran-2,3,4,5-tetraol	Alkaloids	Alkaloids	-	2	181430	208838	139568	137532	180319	127347	-	-	0.840258	-0.251096	0.336694	0.727563	0.519108
mws1368	166.05	95.05	165.043	C8H7NO3	[M+H]+	Coixol; 6-Methoxy-2-benzoxazolinone; MBOA	Alkaloids	Alkaloids	532-91-2	1	8.46475e+06	5.35799e+06	8.5962e+06	1.01002e+07	9.58016e+06	7.34148e+06	-	-	1.20531	0.269405	0.320774	0.732761	0.501318
Wbjp001581	429.23	160.08	428.216	C20H32N2O8	[M+H]+	2-(((3-(2-aminoethyl)indolin-5-yl)oxy)methyl)-6-((3,4-dihydroxybutan-2-yl)oxy)tetrahydro-2H-pyran-3,4,5-triol	Alkaloids	Alkaloids	-	1	104037	360508	90578.8	67254.1	32634.4	123831	-	-	0.403009	-1.31112	0.294976	0.76721	0.471303
pmp000626	261.16	243.15	260.152	C15H20N2O2	[M+H]+	Baptifoline	Alkaloids	Quinorisidine alkaloids	732-50-3	3	48777	46276.6	60659.9	51286.1	60041.4	68170.1	C10755	-	1.15274	0.20507	0.295411	0.772563	0.471493
YC512112	325.18	163.12	324.168	C16H24O5N2	[M+H]+	Anabasine-glucoside	Alkaloids	Pyridine alkaloids	-	3	39078.4	68934.2	36598.9	25285.4	38778.8	39185.8	-	-	0.713982	-0.48604	0.291249	0.775088	0.469193
Lmyp001840	177.1	80.05	176.095	C10H12N2O	[M+H]+	6-Hydroxy-N-methylmyosmine	Alkaloids	Pyridine alkaloids	68104-57-4	3	69231.9	46163.5	50632.2	52867.7	32252.3	46015	C21075	ko00760,ko01100	0.789838	-0.340371	0.279576	0.794382	0.457343
Hmtn001358	310.09	148.04	311.101	C14H17NO7	[M-H]-	2-(D-Glucosyloxy)-4-hydroxybenzeneacetonitrile	Alkaloids	Alkaloids	-	2	85722.2	93214.3	86022.9	88509	65730.3	82406.4	-	-	0.893139	-0.163043	0.262047	0.81019	0.439133
[truncated: 1,645 more rows]

## Sheet: BSL vs NSL
Index	Q1 (Da)	Q3 (Da)	Molecular weight (Da)	Formula	Ionization model	Compounds	Class I	Class II	CAS	Level	NSL-1	NSL-2	NSL-3	BSL-1	BSL-2	BSL-3	cpd_ID	kegg_map	FC	LOG2FC	pvalue	VIP	BH-FDR
[truncated: 1,716 more rows]

[truncated: 7 more sheets: NSL vs NCL, BCR vs NCR, BSR vs BCR, BSR vs NSR, NSR vs NCR, SUM(leaf), SUM(root)]
